# Supplementary material for: Dietary and competition effects on life history attributes of Chrysomya megacephala and Lucilia sericata (Diptera: Calliphoridae) in south-west Europe
Source: Int J Legal Med. 2025 Jan 23;139(3):1423–36. doi: 10.1007/s00414-025-03425-1 (PMC12003503; doi:10.1007/s00414-025-03425-1)
Supplement: Supplementary file 1 — Supplementary Material 1 [file 414_2025_3425_MOESM1_ESM.xls]

## Sheet: CRECIMIENTO
ESPECIE	TEMPERATURA	DIA	REPLICA	LARVAL	LONGITUD	PESO
LS	18	2	1	L1	3.14	0.8
LS	18	2	1	L1	2.93	0.6
LS	18	2	1	L1	3.28	0.9
LS	18	2	1	L1	3.2	0.8
LS	18	2	1	L1	3.65	0.9
LS	18	2	2	L1	3.43	0.8
LS	18	2	2	L1	3.22	0.7
LS	18	2	2	L1	3.37	0.8
LS	18	2	2	L1	3.72	0.7
LS	18	2	2	L1	3.52	0.6
LS	18	2	3	L1	3.24	0.6
LS	18	2	3	L1	3.27	0.8
LS	18	2	3	L1	3.76	0.8
LS	18	2	3	L1	3.43	0.6
LS	18	2	3	L1	2.98	0.6
LS	18	2	4	L1	4.25	0.8
LS	18	2	4	L1	3.25	0.7
LS	18	2	4	L1	3.37	0.7
LS	18	2	4	L1	3.56	0.8
LS	18	2	4	L1	3.51	0.6
LS	18	2	5	L1	3.28	0.8
LS	18	2	5	L1	3.22	0.6
LS	18	2	5	L1	3.61	0.7
LS	18	2	5	L1	3.31	0.6
LS	18	2	5	L1	3.27	0.7
LS	18	2	6	L1	4	0.7
LS	18	2	6	L1	3.96	0.8
LS	18	2	6	L1	3.3	0.7
LS	18	2	6	L1	3.29	0.7
LS	18	2	6	L1	3.57	0.6
LS	18	2	7	L1	3.2	0.6
LS	18	2	7	L1	3.91	0.7
LS	18	2	7	L1	3.8	0.7
LS	18	2	7	L1	3.71	0.7
LS	18	2	7	L1	3.81	0.6
LS	18	2	8	L1	3.56	0.8
LS	18	2	8	L1	3.48	0.7
LS	18	2	8	L1	3.55	0.8
LS	18	2	8	L1	3.35	0.6
LS	18	2	8	L1	3.96	0.8
LS	18	2	9	L1	3.1	0.8
LS	18	2	9	L1	3.49	0.6
LS	18	2	9	L1	3.62	0.6
LS	18	2	9	L1	2.96	0.7
LS	18	2	9	L1	3.46	0.7
LS	18	2	10	L1	3.55	0.8
LS	18	2	10	L1	3.35	0.7
LS	18	2	10	L1	2.94	0.8
LS	18	2	10	L1	3.58	0.8
LS	18	2	10	L1	2.88	0.7
LS	18	3	1	L2	4.34	2
LS	18	3	1	L2	4.28	2.3
LS	18	3	1	L2	4.41	1.8
LS	18	3	1	L2	4.8	1.4
LS	18	3	1	L2	4.16	2.1
LS	18	3	2	L2	5.37	2
LS	18	3	2	L2	5.09	1.9
LS	18	3	2	L2	5.24	2.3
LS	18	3	2	L2	5.38	2
LS	18	3	2	L2	4.47	1.7
LS	18	3	3	L2	4.11	1.5
LS	18	3	3	L2	3.92	1.5
LS	18	3	3	L2	4.43	1.8
LS	18	3	3	L2	4.18	1.4
LS	18	3	3	L2	4.6	1.4
LS	18	3	4	L2	4.13	3.1
LS	18	3	4	L2	4.36	1.7
LS	18	3	4	L2	3.99	1.9
LS	18	3	4	L2	3.88	1.3
LS	18	3	4	L2	3.73	1.6
LS	18	3	5	L2	4.54	2
LS	18	3	5	L2	3.96	1.9
LS	18	3	5	L2	4.27	1.7
LS	18	3	5	L2	4.17	2
LS	18	3	5	L2	4.22	1.9
LS	18	3	6	L2	4.21	1.2
LS	18	3	6	L2	4.06	1.4
LS	18	3	6	L2	4.08	1.3
LS	18	3	6	L2	3.96	1.2
LS	18	3	6	L2	4.15	1.6
LS	18	3	7	L2	5.25	2.1
LS	18	3	7	L2	5.13	1.8
LS	18	3	7	L2	4.46	2.2
LS	18	3	7	L2	5.03	2.3
LS	18	3	7	L2	4.7	2.2
LS	18	3	8	L2	4.86	2.4
LS	18	3	8	L2	4.81	2.4
LS	18	3	8	L2	4.67	2.2
LS	18	3	8	L2	4.5	1.9
LS	18	3	8	L2	4.52	2.6
LS	18	3	9	L2	4.41	1.9
LS	18	3	9	L2	4.27	2.2
LS	18	3	9	L2	4.81	1.8
LS	18	3	9	L2	4.17	2.4
LS	18	3	9	L2	4.39	2.3
LS	18	3	10	L2	4.51	2.6
LS	18	3	10	L2	4.42	2.2
LS	18	3	10	L2	3.95	2.4
LS	18	3	10	L2	4.28	2.2
LS	18	3	10	L2	4.87	2.3
LS	18	4	1	L2	5.71	2.2
LS	18	4	1	L2	6.18	3
LS	18	4	1	L2	6.51	3.1
LS	18	4	1	L2	5.8	2.3
LS	18	4	1	L2	6.1	2.6
LS	18	4	2	L2	6.96	4.8
LS	18	4	2	L2	6.86	4.1
LS	18	4	2	L2	7.01	4.3
LS	18	4	2	L2	7.13	3.3
LS	18	4	2	L2	6.98	3.7
LS	18	4	3	L2	5.72	2.2
LS	18	4	3	L2	5.77	2.3
LS	18	4	3	L2	5.44	2.2
LS	18	4	3	L2	5.53	2.3
LS	18	4	3	L2	6.06	2.4
LS	18	4	4	L2	6.28	3.4
LS	18	4	4	L2	5.78	2.4
LS	18	4	4	L2	6.29	2.9
LS	18	4	4	L2	5.83	2.5
LS	18	4	4	L2	6.73	3.2
LS	18	4	5	L2	5.09	2.2
LS	18	4	5	L2	5.77	2.4
LS	18	4	5	L2	5.76	2.1
LS	18	4	5	L2	5.57	2.3
LS	18	4	5	L2	5.63	2.1
LS	18	4	6	L2	5.81	2.5
LS	18	4	6	L2	5.3	2.2
LS	18	4	6	L2	5.65	2.9
LS	18	4	6	L2	5.75	2.5
LS	18	4	6	L2	6	2.4
LS	18	4	7	L2	6.72	5
LS	18	4	7	L2	5.38	2.9
LS	18	4	7	L2	6.69	5
LS	18	4	7	L2	7.39	4.8
LS	18	4	7	L2	6.76	3.1
LS	18	4	8	L2	6.37	3.1
LS	18	4	8	L2	6.11	2.6
LS	18	4	8	L2	5.77	2.2
LS	18	4	8	L2	6.11	2.2
LS	18	4	8	L2	6.15	1.6
LS	18	4	9	L2	6.05	2.2
LS	18	4	9	L2	6.1	2.1
LS	18	4	9	L2	5.94	2.4
LS	18	4	9	L2	6.14	2.6
LS	18	4	9	L2	5.59	2.4
LS	18	4	10	L2	5.54	2.2
LS	18	4	10	L2	5.55	2.1
LS	18	4	10	L2	5.2	2.2
LS	18	4	10	L2	6.07	2.8
LS	18	4	10	L2	5.41	2.1
LS	18	5	1	L2	8.11	6.6
LS	18	5	1	L2	7.44	6.3
LS	18	5	1	L2	7.79	5.3
LS	18	5	1	L2	7.84	4.8
LS	18	5	1	L2	7.53	4.4
LS	18	5	2	L2	8.81	9.7
LS	18	5	2	L2	8.67	11
LS	18	5	2	L2	8.42	8.2
LS	18	5	2	L2	8.7	8.2
LS	18	5	2	L2	8.54	8.4
LS	18	5	3	L2	7.46	5.1
LS	18	5	3	L2	7.58	6.1
LS	18	5	3	L2	7.42	4.3
LS	18	5	3	L2	7.54	4.4
LS	18	5	3	L2	7.16	4.6
LS	18	5	4	L2	7.45	6.1
LS	18	5	4	L2	7.91	4.9
LS	18	5	4	L2	7.34	5
LS	18	5	4	L2	7.51	5.3
LS	18	5	4	L2	7.51	6.3
LS	18	5	5	L2	7.56	4.4
LS	18	5	5	L2	7.51	5.9
LS	18	5	5	L2	8.06	6.1
LS	18	5	5	L2	6.71	4.5
LS	18	5	5	L2	7.59	5.8
LS	18	5	6	L2	6.88	3.2
LS	18	5	6	L2	7.02	4.2
LS	18	5	6	L2	7.88	4.7
LS	18	5	6	L2	7.66	4.4
LS	18	5	6	L2	8.01	5.5
LS	18	5	7	L2	10.58	9.9
LS	18	5	7	L2	8.35	7.6
LS	18	5	7	L2	9.46	8.2
LS	18	5	7	L2	9.59	8.7
LS	18	5	7	L2	7.82	5.9
LS	18	5	8	L2	7.94	6
LS	18	5	8	L2	7.73	4.2
LS	18	5	8	L2	7.8	5.7
LS	18	5	8	L2	7.96	5.8
LS	18	5	8	L2	6.74	5.3
LS	18	5	9	L2	6.41	5.7
LS	18	5	9	L2	6.18	4.8
LS	18	5	9	L2	6.07	4.1
LS	18	5	9	L2	7.47	5
LS	18	5	9	L2	7.32	4.6
LS	18	5	10	L2	7.64	4
LS	18	5	10	L2	7.68	5.1
LS	18	5	10	L2	7.01	4
LS	18	5	10	L2	7.93	4.2
LS	18	5	10	L2	7.58	5.5
LS	18	6	1	L3F	8.01	8.7
LS	18	6	1	L3F	8.2	7.9
LS	18	6	1	L3F	9.42	9.5
LS	18	6	1	L3F	9.17	12.2
LS	18	6	1	L3F	8.83	8.4
LS	18	6	2	L3F	11.89	15.7
LS	18	6	2	L3F	11.69	16.7
LS	18	6	2	L3F	10.81	13.7
LS	18	6	2	L3F	10.42	11.9
LS	18	6	2	L3F	11.55	17.2
LS	18	6	3	L2	8.4	7.5
LS	18	6	3	L2	8.55	8.1
LS	18	6	3	L2	7.95	6.2
LS	18	6	3	L2	7.61	6.6
LS	18	6	3	L2	8.35	7.7
LS	18	6	4	L3F	10.02	10.2
LS	18	6	4	L3F	10.6	11
LS	18	6	4	L3F	10.11	6.8
LS	18	6	4	L3F	9.72	8.2
LS	18	6	4	L3F	10.41	10.6
LS	18	6	5	L3F	8.98	7.8
LS	18	6	5	L3F	8.54	7.7
LS	18	6	5	L3F	9.91	9.9
LS	18	6	5	L3F	9.1	9.4
LS	18	6	5	L3F	8.21	6.1
LS	18	6	6	L3F	8.04	7
LS	18	6	6	L3F	8.47	7.3
LS	18	6	6	L3F	9.33	7
LS	18	6	6	L3F	9.81	7.3
LS	18	6	6	L3F	10.31	9
LS	18	6	7	L3F	9.75	14.1
LS	18	6	7	L3F	11.01	13.5
LS	18	6	7	L3F	11.71	19
LS	18	6	7	L3F	11.09	14.5
LS	18	6	7	L3F	9.6	9.1
LS	18	6	8	L3F	9.23	7.4
LS	18	6	8	L3F	8.51	7.8
LS	18	6	8	L3F	9.96	10.2
LS	18	6	8	L3F	8.48	6
LS	18	6	8	L3F	9	7.3
LS	18	6	9	L3F	8.52	7.2
LS	18	6	9	L3F	9.47	8.3
LS	18	6	9	L3F	9.51	8.2
LS	18	6	9	L3F	9.42	7.7
LS	18	6	9	L3F	10.04	9.1
LS	18	6	10	L2	8.09	6.7
LS	18	6	10	L2	7.98	6.3
LS	18	6	10	L2	7.68	5.8
LS	18	6	10	L2	7.52	6.5
LS	18	6	10	L2	9.31	6.6
LS	18	7	1	L3F	11.02	14.7
LS	18	7	1	L3F	10.15	14.1
LS	18	7	1	L3F	9.35	9.1
LS	18	7	1	L3F	11.25	16.2
LS	18	7	1	L3F	10.44	10
LS	18	7	2	L3F	13.47	28
LS	18	7	2	L3F	11.53	15.5
LS	18	7	2	L3F	12.82	21.3
LS	18	7	2	L3F	13.82	37.9
LS	18	7	2	L3F	12.41	23.2
LS	18	7	3	L3F	11.06	15.1
LS	18	7	3	L3F	11.49	15
LS	18	7	3	L3F	9.94	10.9
LS	18	7	3	L3F	11.2	14
LS	18	7	3	L3F	11.58	16.7
LS	18	7	4	L3F	11.55	18.6
LS	18	7	4	L3F	11.3	15.4
LS	18	7	4	L3F	12.39	22.1
LS	18	7	4	L3F	11.71	18.2
LS	18	7	4	L3F	11.87	18.7
LS	18	7	5	L3F	10.18	11
LS	18	7	5	L3F	11.7	14.8
LS	18	7	5	L3F	10.45	11
LS	18	7	5	L3F	10.76	15.2
LS	18	7	5	L3F	11.61	14.9
LS	18	7	6	L3F	10.1	11
LS	18	7	6	L3F	11.27	15.2
LS	18	7	6	L3F	11.17	14.5
LS	18	7	6	L3F	10.79	11.8
LS	18	7	6	L3F	10.27	10.7
LS	18	7	7	L3F	14.53	44.1
LS	18	7	7	L3F	13.46	29.1
LS	18	7	7	L3F	13.79	30.3
LS	18	7	7	L3F	13.11	26
LS	18	7	7	L3F	12.87	29.9
LS	18	7	8	L3F	10.36	11.2
LS	18	7	8	L3F	10.49	11.6
LS	18	7	8	L3F	11.95	19.1
LS	18	7	8	L3F	11.52	15.4
LS	18	7	8	L3F	10.51	11.7
LS	18	7	9	L3F	10.27	10.4
LS	18	7	9	L3F	10.87	12.8
LS	18	7	9	L3F	11.59	18.4
LS	18	7	9	L3F	10.69	12.6
LS	18	7	9	L3F	11.73	17.5
LS	18	7	10	L3F	11.48	15.3
LS	18	7	10	L3F	11.43	16.1
LS	18	7	10	L3F	9.51	9.6
LS	18	7	10	L3F	11.1	14.3
LS	18	7	10	L3F	9.4	8.4
LS	18	8	1	L3F	13.1	26.4
LS	18	8	1	L3F	13.57	33.9
LS	18	8	1	L3F	12.77	28.4
LS	18	8	1	L3F	11.06	17.4
LS	18	8	1	L3F	12.21	25.4
LS	18	8	2	L3F	15.68	52.7
LS	18	8	2	L3F	15.64	52.4
LS	18	8	2	L3F	15.03	43.8
LS	18	8	2	L3F	15.94	57.1
LS	18	8	2	L3F	15.63	54
LS	18	8	3	L3F	11.65	18.2
LS	18	8	3	L3F	11.78	29.4
LS	18	8	3	L3F	13.01	27.5
LS	18	8	3	L3F	12.08	22.1
LS	18	8	3	L3F	12.31	24.3
LS	18	8	4	L3F	12.65	26.9
LS	18	8	4	L3F	12.69	32.2
LS	18	8	4	L3F	12.94	25.6
LS	18	8	4	L3F	12.25	24.6
LS	18	8	4	L3F	13.03	25.4
LS	18	8	5	L3F	13.07	22.3
LS	18	8	5	L3F	12.9	24.8
LS	18	8	5	L3F	12.57	20.4
LS	18	8	5	L3F	12.97	26.6
LS	18	8	5	L3F	11.92	19.6
LS	18	8	6	L3F	12.66	23.2
LS	18	8	6	L3F	13.22	27
LS	18	8	6	L3F	12.52	21.6
LS	18	8	6	L3F	12.38	21.7
LS	18	8	6	L3F	13.12	26
LS	18	8	7	L3F	14.98	40.7
LS	18	8	7	L3F	13.6	26.7
LS	18	8	7	L3F	14.12	31.2
LS	18	8	7	L3F	13.8	31
LS	18	8	7	L3F	13.71	32.4
LS	18	8	8	L3F	13.68	28.8
LS	18	8	8	L3F	11.57	17.5
LS	18	8	8	L3F	12.68	19.7
LS	18	8	8	L3F	12.49	22.5
LS	18	8	8	L3F	12.61	24.5
LS	18	8	9	L3F	14.14	37.3
LS	18	8	9	L3F	12.47	23.4
LS	18	8	9	L3F	12.45	21.3
LS	18	8	9	L3F	12.87	26.4
LS	18	8	9	L3F	12.28	21.5
LS	18	8	10	L3F	13.29	31
LS	18	8	10	L3F	13.01	27.3
LS	18	8	10	L3F	11.9	16.4
LS	18	8	10	L3F	12.23	20.9
LS	18	8	10	L3F	11.26	16
LS	18	9	1	L3F	12.03	29.8
LS	18	9	1	L3F	11.8	30.8
LS	18	9	1	L3F	12.4	21.8
LS	18	9	1	L3F	11.98	19.1
LS	18	9	1	L3F	12.51	24.7
LS	18	9	2	L3F	13.05	35.9
LS	18	9	2	L3F	12.8	51.4
LS	18	9	2	L3F	14.24	46.6
LS	18	9	2	L3F	15.83	40.2
LS	18	9	2	L3F	13.32	46.2
LS	18	9	3	L3F	12.51	23.5
LS	18	9	3	L3F	13.45	31.2
LS	18	9	3	L3F	13.05	31.2
LS	18	9	3	L3F	12.3	18.4
LS	18	9	3	L3F	12.6	23
LS	18	9	4	L3F	15.59	43.9
LS	18	9	4	L3F	15	43.1
LS	18	9	4	L3F	14.23	44.6
LS	18	9	4	L3F	15.03	35.9
LS	18	9	4	L3F	14.01	37.6
LS	18	9	5	L3F	12.25	23.4
LS	18	9	5	L3F	12.75	26.2
LS	18	9	5	L3F	12.98	33.3
LS	18	9	5	L3F	13.45	26
LS	18	9	5	L3F	12.51	21.7
LS	18	9	6	L3F	13.3	31.7
LS	18	9	6	L3F	12.72	31.3
LS	18	9	6	L3F	13.81	36.5
LS	18	9	6	L3F	12.91	43
LS	18	9	6	L3F	12.93	30.6
LS	18	9	7	L3F	13.68	30.1
LS	18	9	7	L3F	14.14	32.7
LS	18	9	7	L3F	14.08	35.1
LS	18	9	7	L3F	13.3	33.5
LS	18	9	7	L3F	13.79	36.8
LS	18	9	8	L3F	13.07	29.8
LS	18	9	8	L3F	14.02	33.8
LS	18	9	8	L3F	12.56	22.2
LS	18	9	8	L3F	13.09	28.1
LS	18	9	8	L3F	13.23	30.4
LS	18	9	9	L3F	13.38	35.1
LS	18	9	9	L3F	13.12	31.5
LS	18	9	9	L3F	13.05	29.9
LS	18	9	9	L3F	14.01	40.2
LS	18	9	9	L3F	13.52	34.8
LS	18	9	10	L3F	11.1	18.6
LS	18	9	10	L3F	12.38	12
LS	18	9	10	L3F	12.48	19.9
LS	18	9	10	L3F	11.55	18.3
LS	18	9	10	L3F	12.67	19.3
LS	18	10	1	L3F	14.11	37.8
LS	18	10	1	L3F	14.87	49.3
LS	18	10	1	L3F	14.55	39.1
LS	18	10	2	L3F	14.43	47.8
LS	18	10	2	L3F	15.29	48.1
LS	18	10	2	L3F	15.23	46.9
LS	18	10	3	L3F	16	47.8
LS	18	10	3	L3F	13.76	34
LS	18	10	3	L3F	14.31	37.7
LS	18	10	4	L3F	14.74	39.1
LS	18	10	4	L3F	13.57	36.1
LS	18	10	4	L3F	14.6	45.5
LS	18	10	5	L3F	14.89	45.5
LS	18	10	5	L3F	14.01	38.8
LS	18	10	5	L3F	13.23	28.1
LS	18	10	6	L3F	14.96	42.2
LS	18	10	6	L3F	14.08	34.7
LS	18	10	6	L3F	14.86	41.3
LS	18	10	7	L3F	14.86	33.2
LS	18	10	7	L3F	14.25	34.3
LS	18	10	7	L3F	14.14	33.4
LS	18	10	8	L3F	14.29	35
LS	18	10	8	L3F	13.83	35.3
LS	18	10	8	L3F	14.6	37.9
LS	18	10	9	L3F	14.55	43.4
LS	18	10	9	L3F	15	44.57
LS	18	10	9	L3F	15.38	43.8
LS	18	10	10	L3F	12.06	20.3
LS	18	10	10	L3F	12.91	18.9
LS	18	10	10	L3F	13.69	32.2
LS	18	11	1	L3P	14.12	33.64
LS	18	11	1	L3P	13.52	33.5
LS	18	11	1	L3P	14.74	38.6
LS	18	11	2	L3P	14.01	41.7
LS	18	11	2	L3P	14.64	36.6
LS	18	11	2	L3P	15	46.7
LS	18	11	3	L3F	15.48	48.4
LS	18	11	3	L3F	14.62	41.4
LS	18	11	3	L3F	14.49	33.7
LS	18	11	4	L3P	14.75	38.2
LS	18	11	4	L3P	14.38	35.3
LS	18	11	4	L3P	13.32	40.6
LS	18	11	5	L3F	13.7	37.5
LS	18	11	5	L3F	14.17	38
LS	18	11	5	L3F	13.13	29.34
LS	18	11	6	L3F	14.69	44.5
LS	18	11	6	L3F	15.15	46.96
LS	18	11	6	L3F	14.31	39.7
LS	18	11	7	L3P	14.7	33.7
LS	18	11	7	L3P	15.16	48.34
LS	18	11	7	L3P	14.28	36.8
LS	18	11	8	L3P	12.8	23.2
LS	18	11	8	L3P	14.4	34.2
LS	18	11	8	L3P	12.41	30.39
LS	18	11	9	L3P	14.99	42.5
LS	18	11	9	L3P	14.37	31.8
LS	18	11	9	L3P	13.97	33.9
LS	18	11	10	L3F	14.12	34.6
LS	18	11	10	L3F	13.14	26
LS	18	11	10	L3F	14.09	33.6
LS	18	12	1	L3P	14.08	35.8
LS	18	12	1	L3P	14.13	37.6
LS	18	12	1	L3P	14.78	39.3
LS	18	12	2	L3P	14.22	42.7
LS	18	12	2	L3P	14.9	46.4
LS	18	12	2	L3P	13.94	40.1
LS	18	12	3	L3P	13.75	36.3
LS	18	12	3	L3P	14.11	34.5
LS	18	12	3	L3P	14.2	38.5
LS	18	12	4	L3P	13.66	32.5
LS	18	12	4	L3P	14.56	30
LS	18	12	4	L3P	13.79	32.1
LS	18	12	5	L3P	13.65	36.9
LS	18	12	5	L3P	14.31	37.1
LS	18	12	5	L3P	13.98	40.4
LS	18	12	6	L3P	13.88	37
LS	18	12	6	L3P	14.15	34.4
LS	18	12	6	L3P	14.4	38.5
LS	18	12	7	L3P	13.87	37.4
LS	18	12	7	L3P	14.34	36.3
LS	18	12	7	L3P	14.21	30.4
LS	18	12	8	L3P	13.88	37
LS	18	12	8	L3P	13.94	33.9
LS	18	12	8	L3P	13.74	30.4
LS	18	12	9	L3P	15.47	43.6
LS	18	12	9	L3P	14.63	40.7
LS	18	12	9	L3P	14.94	41.5
LS	18	12	10	L3P	13.85	39.5
LS	18	12	10	L3P	14.06	41.7
LS	18	12	10	L3P	13.72	31.8
LS	18	13	1	L3P	14.81	43.2
LS	18	13	1	L3P	14.29	39.8
LS	18	13	1	L3P	13.96	30.4
LS	18	13	2	L3P	15.11	47
LS	18	13	2	L3P	14.55	43
LS	18	13	2	L3P	13.87	36.9
LS	18	13	3	L3P	15.37	44
LS	18	13	3	L3P	13.77	36.8
LS	18	13	3	L3P	14.61	38.5
LS	18	13	4	L3P	14.64	41.4
LS	18	13	4	L3P	14.72	44.57
LS	18	13	4	L3P	13.82	34
LS	18	13	5	L3P	13.22	27.2
LS	18	13	5	L3P	14.71	43.6
LS	18	13	5	L3P	13.43	30.8
LS	18	13	6	L3P	15.91	44.9
LS	18	13	6	L3P	14.72	39.9
LS	18	13	6	L3P	15.05	39.6
LS	18	13	7	L3P	14.95	45.68
LS	18	13	7	L3P	14.16	34.2
LS	18	13	7	L3P	14.32	40.5
LS	18	13	8	L3P	13.99	37.6
LS	18	13	8	L3P	12.6	23.8
LS	18	13	8	L3P	13.14	32.6
LS	18	13	9	L3P	15.16	42.5
LS	18	13	9	L3P	14.46	40.4
LS	18	13	9	L3P	14.52	34
LS	18	13	10	L3P	12.56	21.7
LS	18	13	10	L3P	13.16	27.1
LS	18	13	10	L3P	13.63	33.6
LS	18	14	1	L3P	13.81	31.8
LS	18	14	1	L3P	14.68	40.3
LS	18	14	1	L3P	15.32	42.73
LS	18	14	2	L3P	15.52	42.57
LS	18	14	2	L3P	14.35	40.13
LS	18	14	2	L3P	14.42	41.45
LS	18	14	3	L3P	15.18	44.1
LS	18	14	3	L3P	13.83	34.4
LS	18	14	3	L3P	14.26	40.1
LS	18	14	4	L3P	14.36	36.8
LS	18	14	4	L3P	14.44	42.1
LS	18	14	4	L3P	13.98	34.6
LS	18	14	5	L3P	13.66	34.5
LS	18	14	5	L3P	13.78	36
LS	18	14	5	L3P	13.34	31.7
LS	18	14	6	L3P	15.25	42.96
LS	18	14	6	L3P	15.97	43.75
LS	18	14	6	L3P	14.12	42.1
LS	18	14	7	L3P	14.39	30.5
LS	18	14	7	L3P	13.25	28
LS	18	14	7	L3P	13.75	34.5
LS	18	14	8	L3P	13.68	32
LS	18	14	8	L3P	14.02	37.1
LS	18	14	8	L3P	13.41	29.1
LS	18	14	9	L3P	14.78	40.6
LS	18	14	9	L3P	14.84	42.6
LS	18	14	9	L3P	15.6	42.62
LS	18	14	10	L3P	13.17	34
LS	18	14	10	L3P	13.46	25.9
LS	18	14	10	L3P	13.87	37.7
LS	18	15	1	L3P	13.58	35.7
LS	18	15	1	L3P	14.63	42.9
LS	18	15	1	L3P	13.5	32.3
LS	18	15	2	L3P	14.61	36.8
LS	18	15	2	L3P	13.09	38.3
LS	18	15	2	L3P	12.67	40.3
LS	18	15	3	L3P	14.18	47.5
LS	18	15	3	L3P	14.28	39.5
LS	18	15	3	L3P	13.94	44.2
LS	18	15	4	L3P	13.96	37.8
LS	18	15	4	L3P	14.08	34.8
LS	18	15	4	L3P	13.14	37
LS	18	15	5	L3P	13.89	37.7
LS	18	15	5	L3P	13.42	33.2
LS	18	15	5	L3P	13.97	37.5
LS	18	15	6	L3P	13.05	34.1
LS	18	15	6	L3P	13.56	40.7
LS	18	15	6	L3P	13.5	41.2
LS	18	15	7	L3P	14.11	39.8
LS	18	15	7	L3P	13.87	33.3
LS	18	15	7	L3P	14.33	39
LS	18	15	8	L3P	12.94	27.2
LS	18	15	8	L3P	12.89	28.9
LS	18	15	8	L3P	13.25	33.3
LS	18	15	9	L3P	13.56	40.1
LS	18	15	9	L3P	13.46	35.1
LS	18	15	9	L3P	14.04	38.9
LS	18	15	10	L3P	13.18	33.1
LS	18	15	10	L3P	13.34	35.6
LS	18	15	10	L3P	13.63	34.4
LS	18	16	1	L3P	13.52	32.2
LS	18	16	1	L3P	13.74	38.45
LS	18	16	1	L3P	13.29	28.4
LS	18	16	3	L3P	14.1	35.4
LS	18	16	3	L3P	13.84	36.78
LS	18	16	3	L3P	13.76	35.24
LS	18	16	4	L3P	13.64	33.62
LS	18	16	4	L3P	13.92	38.39
LS	18	16	4	L3P	14.01	37.45
LS	18	16	5	L3P	13.24	34.96
LS	18	16	5	L3P	13.69	35.48
LS	18	16	5	L3P	13.3	33.94
LS	18	16	6	L3P	13.6	34.9
LS	18	16	6	L3P	13.41	32.64
LS	18	16	6	L3P	13.28	30.2
LS	18	16	7	L3P	14.31	40.13
LS	18	16	7	L3P	14.1	39.58
LS	18	16	7	L3P	13.62	34.23
LS	18	16	8	L3P	12.21	27.36
LS	18	16	8	L3P	12.85	29.33
LS	18	16	8	L3P	12.94	30.31
LS	18	16	9	L3P	13.58	33.4
LS	18	16	9	L3P	13.3	33.1
LS	18	16	9	L3P	13.447	34.6
LS	18	16	10	L3P	13.15	30.9
LS	18	16	10	L3P	12.94	29.99
LS	18	16	10	L3P	13.2	31.3
LS	18	17	3	L3P	13.1	30.8
LS	18	17	3	L3P	13.31	30.1
LS	18	17	3	L3P	13.11	28.1
LS	18	17	5	L3P	13.74	36.8
LS	18	17	5	L3P	13.26	32.2
LS	18	17	5	L3P	13.05	28.6
LS	18	17	6	L3P	13.69	32.8
LS	18	17	6	L3P	13.45	36.4
LS	18	17	6	L3P	13.12	27
LS	18	17	7	L3P	13.99	38.8
LS	18	17	7	L3P	13.78	36.3
LS	18	17	7	L3P	13.62	33.6
LS	18	17	8	L3P	12.22	22.3
LS	18	17	8	L3P	12.69	25.8
LS	18	17	8	L3P	12.88	29.2
LS	18	17	9	L3P	13.55	38.3
LS	18	17	9	L3P	13.24	30.9
LS	18	17	9	L3P	13.87	35
LS	18	17	10	L3P	13.33	32.8
LS	18	17	10	L3P	13.44	32.3
LS	18	17	10	L3P	13.85	34.5
LS	18	18	5	L3P	13.3	30.9
LS	18	18	5	L3P	13.02	27
LS	18	18	5	L3P	13.41	36.1
LS	18	18	6	L3P	13.67	35.6
LS	18	18	6	L3P	13.48	35.6
LS	18	18	6	L3P	13.22	31.9
LS	18	18	8	L3P	12.03	23.6
LS	18	18	8	L3P	12.57	26.9
LS	18	18	8	L3P	12.22	26.4
LS	18	18	9	L3P	13.36	31.3
LS	18	18	9	L3P	13.24	28.2
LS	18	18	9	L3P	13.81	35.2
LS	18	18	10	L3P	13.16	29.8
LS	18	18	10	L3P	13.04	26.6
LS	18	18	10	L3P	13.12	32.2
LS	23	1	1	L1	1.29	0.3
LS	23	1	1	L1	1.75	0.3
LS	23	1	1	L1	1	0.1
LS	23	1	1	L1	1.3	0.1
LS	23	1	1	L1	1.21	0.2
LS	23	1	2	L1	1.05	0.3
LS	23	1	2	L1	1.15	0.3
LS	23	1	2	L1	2.07	0.2
LS	23	1	2	L1	1.36	0.2
LS	23	1	2	L1	1.21	0.1
LS	23	1	3	L1	1.61	0.2
LS	23	1	3	L1	1.95	0.2
LS	23	1	3	L1	1.63	0.3
LS	23	1	3	L1	2.3	0.2
LS	23	1	3	L1	1.84	0.3
LS	23	1	4	L1	2.28	0.1
LS	23	1	4	L1	2.2	0.2
LS	23	1	4	L1	2.09	0.3
LS	23	1	4	L1	1.79	0.2
LS	23	1	4	L1	1.55	0.3
LS	23	1	5	L1	1.9	0.2
LS	23	1	5	L1	2.08	0.2
LS	23	1	5	L1	2.44	0.2
LS	23	1	5	L1	2.33	0.1
LS	23	1	5	L1	2.1	0.2
LS	23	1	6	L1	2.81	0.2
LS	23	1	6	L1	2.76	0.2
LS	23	1	6	L1	2.75	0.3
LS	23	1	6	L1	2.8	0.3
LS	23	1	6	L1	2.66	0.1
LS	23	1	7	L1	2.43	0.2
LS	23	1	7	L1	2.84	0.3
LS	23	1	7	L1	2.03	0.3
LS	23	1	7	L1	2.08	0.1
LS	23	1	7	L1	2.28	0.1
LS	23	1	8	L1	2.11	0.1
LS	23	1	8	L1	2.64	0.2
LS	23	1	8	L1	2.45	0.2
LS	23	1	8	L1	2.54	0.2
LS	23	1	8	L1	2.2	0.1
LS	23	1	9	L1	2.67	0.2
LS	23	1	9	L1	2.12	0.2
LS	23	1	9	L1	2.33	0.2
LS	23	1	9	L1	2.48	0.1
LS	23	1	9	L1	2.61	0.2
LS	23	1	10	L1	2.31	0.3
LS	23	1	10	L1	2.47	0.2
LS	23	1	10	L1	2.42	0.2
LS	23	1	10	L1	2.31	0.1
LS	23	1	10	L1	2.61	0.1
LS	23	2	1	L2	3.4	0.8
LS	23	2	1	L2	4.59	1.3
LS	23	2	1	L2	4.22	0.8
LS	23	2	1	L2	4.4	1.1
LS	23	2	1	L2	4.12	1.2
LS	23	2	2	L2	5.12	1.6
LS	23	2	2	L2	3.8	0.8
LS	23	2	2	L2	4.07	1.5
LS	23	2	2	L2	4.2	1.6
LS	23	2	2	L2	3.91	1.1
LS	23	2	3	L2	3.62	1.1
LS	23	2	3	L2	3.05	1
LS	23	2	3	L2	3.87	1.2
LS	23	2	3	L2	3.52	1.3
LS	23	2	3	L2	3.12	1.2
LS	23	2	4	L2	4.3	1.6
LS	23	2	4	L2	4.14	1.3
LS	23	2	4	L2	4.79	1.3
LS	23	2	4	L2	3.46	1.2
LS	23	2	4	L2	4.66	1
LS	23	2	5	L2	3.42	1
LS	23	2	5	L2	4.22	1.1
LS	23	2	5	L2	4.03	0.8
LS	23	2	5	L2	4.27	1.2
LS	23	2	5	L2	3.1	0.9
LS	23	2	6	L2	4.2	1.3
LS	23	2	6	L2	3.48	1.5
LS	23	2	6	L2	4.76	1.4
LS	23	2	6	L2	4.59	1.4
LS	23	2	6	L2	3.57	1.3
LS	23	2	7	L2	4.98	1.4
LS	23	2	7	L2	4.84	1.5
LS	23	2	7	L2	4.73	1.5
LS	23	2	7	L2	4.29	1.6
LS	23	2	7	L2	4.11	1.6
LS	23	2	8	L2	4.31	1.3
LS	23	2	8	L2	4.83	1.6
LS	23	2	8	L2	4.65	1.6
LS	23	2	8	L2	3.66	1.3
LS	23	2	8	L2	4.5	1.3
LS	23	2	9	L2	3.58	1.1
LS	23	2	9	L2	3.77	1.3
LS	23	2	9	L2	3.54	1.2
LS	23	2	9	L2	3.48	1.1
LS	23	2	9	L2	4.15	1
LS	23	2	10	L2	4.73	1.5
LS	23	2	10	L2	4.36	2.1
LS	23	2	10	L2	4.32	1.8
LS	23	2	10	L2	5.21	1.8
LS	23	2	10	L2	4.38	1.6
LS	23	3	1	L2	8.74	9.9
LS	23	3	1	L2	9.71	12.7
LS	23	3	1	L2	8.78	10.1
LS	23	3	1	L2	10.23	13.1
LS	23	3	1	L2	8.49	9
LS	23	3	2	L2	9.77	12.7
LS	23	3	2	L2	10.86	14.4
LS	23	3	2	L2	8.76	7.4
LS	23	3	2	L2	8.51	7.5
LS	23	3	2	L2	8.6	9.6
LS	23	3	3	L2	8.47	7.9
LS	23	3	3	L2	8.43	7.8
LS	23	3	3	L2	8.37	8
LS	23	3	3	L2	8.15	8.5
LS	23	3	3	L2	8.34	6.7
LS	23	3	4	L2	9.52	10.2
LS	23	3	4	L2	11.26	12.9
LS	23	3	4	L2	10.13	14
LS	23	3	4	L2	11.54	17.5
LS	23	3	4	L2	10.34	13.4
LS	23	3	5	L2	7.51	5.9
LS	23	3	5	L2	7.77	5.8
LS	23	3	5	L2	8.71	6.3
LS	23	3	5	L2	7.4	5.5
LS	23	3	5	L2	8.02	7
LS	23	3	6	L2	9.2	8
LS	23	3	6	L2	8.49	8.7
LS	23	3	6	L2	8.84	8.7
LS	23	3	6	L2	8.39	6.9
LS	23	3	6	L2	8.82	9.2
LS	23	3	7	L2	8.41	8
LS	23	3	7	L2	8.15	8.3
LS	23	3	7	L2	8.64	7.8
LS	23	3	7	L2	7.84	8.4
LS	23	3	7	L2	8.2	7.5
LS	23	3	8	L2	8.49	7.8
LS	23	3	8	L2	7.93	6.8
LS	23	3	8	L2	8.4	7.7
LS	23	3	8	L2	9.03	8.1
LS	23	3	8	L2	8.01	7.2
LS	23	3	9	L2	8.34	7
LS	23	3	9	L2	8.45	6.8
LS	23	3	9	L2	8.49	7.7
LS	23	3	9	L2	8.66	8.3
LS	23	3	9	L2	7.57	5.1
LS	23	3	10	L2	8.5	7.7
LS	23	3	10	L2	9.22	8.8
LS	23	3	10	L2	8.67	8.1
LS	23	3	10	L2	8.55	9.2
LS	23	3	10	L2	8.86	8.9
LS	23	4	1	L3F	16.27	54.6
LS	23	4	1	L3F	15.05	49.6
LS	23	4	1	L3F	14.03	43.1
LS	23	4	1	L3F	15.23	50
LS	23	4	1	L3F	16.38	62
LS	23	4	2	L3F	14.23	36.2
LS	23	4	2	L3F	14.99	44.2
LS	23	4	2	L3F	14.51	41.8
LS	23	4	2	L3F	13.96	30.5
LS	23	4	2	L3F	15.07	41.4
LS	23	4	3	L3F	15.1	46.9
LS	23	4	3	L3F	15.34	47.6
LS	23	4	3	L3F	15	42
LS	23	4	3	L3F	14.66	39.2
LS	23	4	3	L3F	15.15	41.1
LS	23	4	4	L3F	16.96	58.6
LS	23	4	4	L3F	15.03	44
LS	23	4	4	L3F	15.06	53.5
LS	23	4	4	L3F	16.03	52.5
LS	23	4	4	L3F	15.81	44.6
LS	23	4	5	L3F	11.83	22.6
LS	23	4	5	L3F	13.21	25.4
LS	23	4	5	L3F	13.36	27.1
LS	23	4	5	L3F	13.25	20.7
LS	23	4	5	L3F	13.23	22.4
LS	23	4	6	L3F	14.71	32.3
LS	23	4	6	L3F	15.14	36.2
LS	23	4	6	L3F	14.54	37.9
LS	23	4	6	L3F	14.94	36.1
LS	23	4	6	L3F	13.54	33.3
LS	23	4	7	L3F	12.65	28.4
LS	23	4	7	L3F	13.65	29.7
LS	23	4	7	L3F	13.35	25.8
LS	23	4	7	L3F	12.99	27.7
LS	23	4	7	L3F	13.46	24.7
LS	23	4	8	L3F	13.52	32.5
LS	23	4	8	L3F	13.66	25.1
LS	23	4	8	L3F	12.54	27.2
LS	23	4	8	L3F	13.87	23.1
LS	23	4	8	L3F	13.62	30.1
LS	23	4	9	L3F	13.99	36.4
LS	23	4	9	L3F	14.56	38.8
LS	23	4	9	L3F	13.66	35.8
LS	23	4	9	L3F	14.07	22.8
LS	23	4	9	L3F	12.79	21.2
LS	23	4	10	L3F	12.37	39.3
LS	23	4	10	L3F	13.64	37.7
LS	23	4	10	L3F	14.31	33.5
LS	23	4	10	L3F	13.58	38
LS	23	4	10	L3F	14.13	32.1
LS	23	5	1	L3F	16.63	66.7
LS	23	5	1	L3F	16.84	61.7
LS	23	5	1	L3F	16.6	64.2
LS	23	5	1	L3F	15.68	59.4
LS	23	5	1	L3F	15.74	55.2
LS	23	5	2	L3F	15.32	58.3
LS	23	5	2	L3F	16.53	72.2
LS	23	5	2	L3F	16.23	59
LS	23	5	2	L3F	16.27	61
LS	23	5	2	L3F	16.91	60.6
LS	23	5	3	L3F	16.18	61.3
LS	23	5	3	L3F	16.84	72.7
LS	23	5	3	L3F	16.17	64.7
LS	23	5	3	L3F	17.48	70
LS	23	5	3	L3F	15.5	59
LS	23	5	4	L3F	17	68.8
LS	23	5	4	L3F	15.91	67.5
LS	23	5	4	L3F	16.99	63.7
LS	23	5	4	L3F	16.91	72.9
LS	23	5	4	L3F	15.5	57.6
LS	23	5	5	L3F	16.14	52.2
LS	23	5	5	L3F	15.17	52
LS	23	5	5	L3F	16.23	51.2
LS	23	5	5	L3F	15.59	55.8
LS	23	5	5	L3F	15.68	48.3
LS	23	5	6	L3F	16.99	66.4
LS	23	5	6	L3F	16.42	62.6
LS	23	5	6	L3F	15.71	61.5
LS	23	5	6	L3F	17.53	67.8
LS	23	5	6	L3F	17.41	67.9
LS	23	5	7	L3F	16.51	64.8
LS	23	5	7	L3F	16.01	57.8
LS	23	5	7	L3F	16.18	61.2
LS	23	5	7	L3F	15.41	51.1
LS	23	5	7	L3F	16.15	62.8
LS	23	5	8	L3F	15.7	58.8
LS	23	5	8	L3F	15.47	59
LS	23	5	8	L3F	16.76	66.7
LS	23	5	8	L3F	16.55	60.2
LS	23	5	8	L3F	15.58	55.1
LS	23	5	9	L3F	15.25	54.3
LS	23	5	9	L3F	15.39	64.9
LS	23	5	9	L3F	15.72	57.6
LS	23	5	9	L3F	15.05	55.1
LS	23	5	9	L3F	15.34	50
LS	23	5	10	L3F	16.31	63.2
LS	23	5	10	L3F	16.61	70.2
LS	23	5	10	L3F	16.05	62.7
LS	23	5	10	L3F	16.37	67
LS	23	5	10	L3F	15.96	54.8
LS	23	6	1	L3P	13.73	45.5
LS	23	6	1	L3P	13.91	48.2
LS	23	6	1	L3P	14.12	48.1
LS	23	6	1	L3P	15.38	57.2
LS	23	6	1	L3P	14.73	54.7
LS	23	6	2	L3P	14.67	46.1
LS	23	6	2	L3P	15.56	51.9
LS	23	6	2	L3P	14.93	48.7
LS	23	6	2	L3P	15.02	59.2
LS	23	6	2	L3P	16.32	58.8
LS	23	6	3	L3P	15.98	60.2
LS	23	6	3	L3P	15.28	51.5
LS	23	6	3	L3P	15.74	58.7
LS	23	6	3	L3P	15.16	52
LS	23	6	3	L3P	15.54	49.2
LS	23	6	4	L3P	17.2	61.5
LS	23	6	4	L3P	15.67	55.2
LS	23	6	4	L3P	16.09	60.9
LS	23	6	4	L3P	15.4	51.3
LS	23	6	4	L3P	16.2	56.4
LS	23	6	5	L3P	16.14	57.4
LS	23	6	5	L3P	16.09	49.9
LS	23	6	5	L3P	16.2	58.3
LS	23	6	5	L3P	16.65	57.7
LS	23	6	5	L3P	15.26	48.7
LS	23	6	6	L3P	17.02	52.9
LS	23	6	6	L3P	16.24	46.4
LS	23	6	6	L3P	16.07	54.4
LS	23	6	6	L3P	15.59	43
LS	23	6	6	L3P	16.18	49.3
LS	23	6	7	L3P	15.23	49.4
LS	23	6	7	L3P	16.03	55.9
LS	23	6	7	L3P	15.84	57.6
LS	23	6	7	L3P	15.35	48.7
LS	23	6	7	L3P	14.92	37.4
LS	23	6	8	L3P	13.92	44
LS	23	6	8	L3P	14.53	44.5
LS	23	6	8	L3P	14.8	47.2
LS	23	6	8	L3P	15.21	44.8
LS	23	6	8	L3P	13.85	43.8
LS	23	6	9	L3P	14.73	44.6
LS	23	6	9	L3P	14.35	46.6
LS	23	6	9	L3P	16.28	61.7
LS	23	6	9	L3P	15.06	46.1
LS	23	6	9	L3P	15.4	58.8
LS	23	6	10	L3P	14.37	52.7
LS	23	6	10	L3P	15.61	57.3
LS	23	6	10	L3P	15.91	57
LS	23	6	10	L3P	15.95	63
LS	23	6	10	L3P	15.96	59.9
LS	23	7	2	L3P	12.2	17.7
LS	23	7	2	L3P	16.12	32.8
LS	23	7	2	L3P	15.29	25.4
LS	23	7	2	L3P	14.19	24.5
LS	23	7	2	L3P	13	17
LS	23	7	3	L3P	15.59	34.5
LS	23	7	3	L3P	16.82	33.1
LS	23	7	3	L3P	15.23	27.2
LS	23	7	3	L3P	13.39	20.7
LS	23	7	3	L3P	16.34	30.8
LS	23	7	5	L3P	15.08	28.2
LS	23	7	5	L3P	15.25	17.7
LS	23	7	5	L3P	15.77	24
LS	23	7	5	L3P	16.58	32.7
LS	23	7	5	L3P	15.25	17.5
LS	23	7	6	L3P	16.28	37.2
LS	23	7	6	L3P	15.95	34.8
LS	23	7	6	L3P	16.9	30.2
LS	23	7	6	L3P	15.23	19.6
LS	23	7	6	L3P	16.22	30.7
LS	23	7	7	L3P	15.8	29.4
LS	23	7	7	L3P	13.98	20.2
LS	23	7	7	L3P	14.31	19.2
LS	23	7	7	L3P	14.25	21.9
LS	23	7	7	L3P	15.94	27.3
LS	23	7	8	L3P	14.98	30.3
LS	23	7	8	L3P	13.84	27.2
LS	23	7	8	L3P	14.67	18.6
LS	23	7	8	L3P	16.72	35.8
LS	23	7	8	L3P	14.74	18
LS	23	7	9	L3P	15.44	22.7
LS	23	7	9	L3P	14.91	23.2
LS	23	7	9	L3P	15.24	19.3
LS	23	7	9	L3P	15.08	16.5
LS	23	7	9	L3P	14.5	17.4
LS	23	7	10	L3P	15.56	30.7
LS	23	7	10	L3P	15.8	30.3
LS	23	7	10	L3P	15.14	25.6
LS	23	7	10	L3P	15.88	32.7
LS	23	7	10	L3P	14.34	20.5
LS	28	1	1	L1	2.04	0.3
LS	28	1	1	L1	1.98	0.3
LS	28	1	1	L1	2.11	0.4
LS	28	1	1	L1	2.07	0.2
LS	28	1	1	L1	2.14	0.2
LS	28	1	2	L1	2.21	0.2
LS	28	1	2	L1	2.08	0.3
LS	28	1	2	L1	1.57	0.3
LS	28	1	2	L1	1.39	0.3
LS	28	1	2	L1	2.05	0.2
LS	28	1	3	L1	2.03	0.2
LS	28	1	3	L1	1.84	0.3
LS	28	1	3	L1	1.67	0.3
LS	28	1	3	L1	1.94	0.3
LS	28	1	3	L1	2.39	0.2
LS	28	1	4	L1	2.15	0.2
LS	28	1	4	L1	2.48	0.3
LS	28	1	4	L1	2.31	0.4
LS	28	1	4	L1	1.47	0.2
LS	28	1	4	L1	2.06	0.3
LS	28	1	5	L1	2.32	0.3
LS	28	1	5	L1	1.9	0.3
LS	28	1	5	L1	2.04	0.2
LS	28	1	5	L1	2.66	0.3
LS	28	1	5	L1	2.16	0.2
LS	28	1	6	L1	2.48	0.3
LS	28	1	6	L1	2.37	0.4
LS	28	1	6	L1	2.98	0.2
LS	28	1	6	L1	2.25	0.3
LS	28	1	6	L1	2.51	0.2
LS	28	1	7	L1	2.39	0.2
LS	28	1	7	L1	2.41	0.4
LS	28	1	7	L1	2.56	0.3
LS	28	1	7	L1	2.9	0.3
LS	28	1	7	L1	2.75	0.2
LS	28	1	8	L1	1.95	0.3
LS	28	1	8	L1	1.83	0.2
LS	28	1	8	L1	2.08	0.4
LS	28	1	8	L1	2.34	0.2
LS	28	1	8	L1	2.32	0.2
LS	28	1	9	L1	2.59	0.2
LS	28	1	9	L1	2.31	0.2
LS	28	1	9	L1	2.66	0.2
LS	28	1	9	L1	2.43	0.2
LS	28	1	9	L1	2.76	0.3
LS	28	1	10	L1	2.68	0.3
LS	28	1	10	L1	2.93	0.2
LS	28	1	10	L1	2.88	0.3
LS	28	1	10	L1	2.76	0.4
LS	28	1	10	L1	2.69	0.2
LS	28	2	1	L2	5.22	2
LS	28	2	1	L2	5.54	2.3
LS	28	2	1	L2	5.26	1.8
LS	28	2	1	L2	5.04	1.4
LS	28	2	1	L2	5.42	2.1
LS	28	2	2	L2	5.59	2
LS	28	2	2	L2	4.86	1.9
LS	28	2	2	L2	4.7	2.3
LS	28	2	2	L2	5.84	2
LS	28	2	2	L2	5.12	1.7
LS	28	2	3	L2	4.86	1.5
LS	28	2	3	L2	4.63	1.5
LS	28	2	3	L2	4.53	1.8
LS	28	2	3	L2	3.83	1.4
LS	28	2	3	L2	4.67	1.4
LS	28	2	4	L2	5.36	3.1
LS	28	2	4	L2	5.35	1.7
LS	28	2	4	L2	4.43	1.9
LS	28	2	4	L2	3.77	1.3
LS	28	2	4	L2	4.21	1.6
LS	28	2	5	L2	5.49	2
LS	28	2	5	L2	5.15	1.9
LS	28	2	5	L2	5.33	1.7
LS	28	2	5	L2	5.56	2
LS	28	2	5	L2	5.41	1.9
LS	28	2	6	L2	3.75	1.2
LS	28	2	6	L2	5.08	1.4
LS	28	2	6	L2	4.17	1.3
LS	28	2	6	L2	4.56	1.2
LS	28	2	6	L2	4.45	1.6
LS	28	2	7	L2	5.6	2.1
LS	28	2	7	L2	5.03	1.8
LS	28	2	7	L2	6.06	2.2
LS	28	2	7	L2	5.98	2.3
LS	28	2	7	L2	4.72	2.2
LS	28	2	8	L2	6.06	2.4
LS	28	2	8	L2	5.5	2.4
LS	28	2	8	L2	5.72	2.2
LS	28	2	8	L2	5.48	1.9
LS	28	2	8	L2	5.9	2.6
LS	28	2	9	L2	5.36	1.9
LS	28	2	9	L2	5.78	2.2
LS	28	2	9	L2	5.34	1.8
LS	28	2	9	L2	5.88	2.4
LS	28	2	9	L2	4.04	2.3
LS	28	2	10	L2	5.39	2.6
LS	28	2	10	L2	5.4	2.2
LS	28	2	10	L2	5.06	2.4
LS	28	2	10	L2	5.6	2.2
LS	28	2	10	L2	4.2	2.3
LS	28	3	1	L3F	10.33	11.3
LS	28	3	1	L3F	11.08	14.7
LS	28	3	1	L3F	10.54	12.8
LS	28	3	1	L3F	11.48	16.5
LS	28	3	1	L3F	9.62	11.7
LS	28	3	2	L3F	12	18.5
LS	28	3	2	L3F	10.57	11.9
LS	28	3	2	L3F	11.05	13.9
LS	28	3	2	L3F	11.39	14.3
LS	28	3	2	L3F	10.85	13
LS	28	3	3	L3F	10.62	10.9
LS	28	3	3	L3F	8.98	8.6
LS	28	3	3	L3F	9.79	10.1
LS	28	3	3	L3F	10.48	10.1
LS	28	3	3	L3F	8.69	9.8
LS	28	3	4	L3F	11.13	10.4
LS	28	3	4	L3F	10.65	9
LS	28	3	4	L3F	10.13	11.7
LS	28	3	4	L3F	10.48	14.3
LS	28	3	4	L3F	11.29	11.3
LS	28	3	5	L3F	12.15	17.6
LS	28	3	5	L3F	11.27	18.3
LS	28	3	5	L3F	12.2	17.3
LS	28	3	5	L3F	12.53	19.6
LS	28	3	5	L3F	11.92	19.3
LS	28	3	6	L3F	10.67	11.2
LS	28	3	6	L3F	8.81	9.3
LS	28	3	6	L3F	8.68	10.3
LS	28	3	6	L3F	9.31	9.3
LS	28	3	6	L3F	8.7	8.3
LS	28	3	7	L3F	12.61	18.4
LS	28	3	7	L3F	12.95	22.3
LS	28	3	7	L3F	13.06	21.8
LS	28	3	7	L3F	11.66	14.1
LS	28	3	7	L3F	12.18	18.3
LS	28	3	8	L3F	11.17	24.6
LS	28	3	8	L3F	13.91	28.9
LS	28	3	8	L3F	13.15	27.6
LS	28	3	8	L3F	12.88	24.5
LS	28	3	8	L3F	11.25	16.5
LS	28	3	9	L3F	12.14	21.9
LS	28	3	9	L3F	12.37	20.6
LS	28	3	9	L3F	12.78	21.8
LS	28	3	9	L3F	10.93	18.2
LS	28	3	9	L3F	12.74	26.1
LS	28	3	10	L3F	11.75	13.9
LS	28	3	10	L3F	10.37	10.6
LS	28	3	10	L3F	10.31	13.7
LS	28	3	10	L3F	11.5	15.9
LS	28	3	10	L3F	10.69	12.9
LS	28	4	1	L3F	14.31	45.4
LS	28	4	1	L3F	15.04	51.5
LS	28	4	1	L3F	14.01	41.3
LS	28	4	1	L3F	15.56	49.9
LS	28	4	1	L3F	16.56	63.1
LS	28	4	2	L3F	15.54	53.3
LS	28	4	2	L3F	15.81	55.6
LS	28	4	2	L3F	16.67	53.9
LS	28	4	2	L3F	15.97	61
LS	28	4	2	L3F	15.56	49.9
LS	28	4	3	L3F	14.12	42
LS	28	4	3	L3F	14.6	44.9
LS	28	4	3	L3F	15.51	49.8
LS	28	4	3	L3F	15.62	48
LS	28	4	3	L3F	13.59	40.8
LS	28	4	4	L3F	15.62	55.2
LS	28	4	4	L3F	16.17	59.4
LS	28	4	4	L3F	14.97	48.6
LS	28	4	4	L3F	15.78	54.5
LS	28	4	4	L3F	16.13	53.8
LS	28	4	5	L3F	15.42	62.1
LS	28	4	5	L3F	15.94	58.9
LS	28	4	5	L3F	17.14	66.7
LS	28	4	5	L3F	17.01	69.7
LS	28	4	5	L3F	16.12	57.2
LS	28	4	6	L3F	14.62	45.2
LS	28	4	6	L3F	13.72	38.8
LS	28	4	6	L3F	13.26	38.7
LS	28	4	6	L3F	13.98	38.5
LS	28	4	6	L3F	15.26	51.4
LS	28	4	7	L3F	15.26	56.2
LS	28	4	7	L3F	17.33	68
LS	28	4	7	L3F	16.28	66
LS	28	4	7	L3F	16.94	63.6
LS	28	4	7	L3F	16.13	61.5
LS	28	4	8	L3F	16.6	67.1
LS	28	4	8	L3F	16.59	60.3
LS	28	4	8	L3F	15.64	62.9
LS	28	4	8	L3F	15.82	63.7
LS	28	4	8	L3F	16.98	67.2
LS	28	4	9	L3F	16.82	68.6
LS	28	4	9	L3F	16.98	64.7
LS	28	4	9	L3F	15.38	58.7
LS	28	4	9	L3F	15.55	63.6
LS	28	4	9	L3F	16.19	63.7
LS	28	4	10	L3F	15.58	50.2
LS	28	4	10	L3F	13.56	51.2
LS	28	4	10	L3F	15.61	52.9
LS	28	4	10	L3F	13.74	42.5
LS	28	4	10	L3F	14.01	37.9
LS	28	5	1	L3F	15.03	52
LS	28	5	1	L3F	17.78	75.1
LS	28	5	1	L3F	15.49	60.1
LS	28	5	1	L3F	16.44	52.6
LS	28	5	1	L3F	15.77	49.1
LS	28	5	2	L3F	17.34	70.7
LS	28	5	2	L3F	16.18	63.4
LS	28	5	2	L3F	17.01	71.1
LS	28	5	2	L3F	16.42	54.6
LS	28	5	2	L3F	17.32	70.2
LS	28	5	3	L3F	16.37	63.4
LS	28	5	3	L3F	15.1	59.7
LS	28	5	3	L3F	17.07	68.9
LS	28	5	3	L3F	15.08	56
LS	28	5	3	L3F	16.04	61.1
LS	28	5	4	L3F	17.21	67.1
LS	28	5	4	L3F	16.37	56.3
LS	28	5	4	L3F	15.52	66.2
LS	28	5	4	L3F	16.63	62.6
LS	28	5	4	L3F	16.19	62.2
LS	28	5	5	L3F	16.61	68.6
LS	28	5	5	L3F	16.1	61.1
LS	28	5	5	L3F	15.39	56.5
LS	28	5	5	L3F	16.91	59.6
LS	28	5	5	L3F	17.08	63.2
LS	28	5	6	L3F	16.32	61.2
LS	28	5	6	L3F	15.73	58.1
LS	28	5	6	L3F	16.13	62.7
LS	28	5	6	L3F	16.16	61.1
LS	28	5	6	L3F	16.39	61.2
LS	28	5	7	L3F	17.37	66.5
LS	28	5	7	L3F	16.83	69.3
LS	28	5	7	L3F	16.54	60.7
LS	28	5	7	L3F	16.92	67.6
LS	28	5	7	L3F	16.53	64.8
LS	28	5	8	L3F	15.59	58.1
LS	28	5	8	L3F	17.47	69.4
LS	28	5	8	L3F	17.33	72
LS	28	5	8	L3F	15.69	66
LS	28	5	8	L3F	17.09	76.1
LS	28	5	9	L3F	16.5	65.8
LS	28	5	9	L3F	16.87	65.1
LS	28	5	9	L3F	16.21	58.8
LS	28	5	9	L3F	16.43	67
LS	28	5	9	L3F	17.02	71.6
LS	28	5	10	L3F	17.27	69.2
LS	28	5	10	L3F	17.46	66.6
LS	28	5	10	L3F	16.25	65.4
LS	28	5	10	L3F	16.58	60.5
LS	28	5	10	L3F	16.96	68.6
LS	28	6	1	L3P	14.79	47.4
LS	28	6	1	L3P	15.6	61.8
LS	28	6	1	L3P	14.97	62.1
LS	28	6	1	L3P	15.18	58.9
LS	28	6	1	L3P	16.17	60.8
LS	28	6	2	L3P	15.62	59.5
LS	28	6	2	L3P	16.17	57.5
LS	28	6	2	L3P	16.02	56.1
LS	28	6	2	L3P	16.4	60.5
LS	28	6	2	L3P	15.55	49
LS	28	6	3	L3P	16.58	60.1
LS	28	6	3	L3P	15.27	48.2
LS	28	6	3	L3P	16.6	52.2
LS	28	6	3	L3P	16.28	59.4
LS	28	6	3	L3P	15.67	60.6
LS	28	6	4	L3P	15.24	54.9
LS	28	6	4	L3P	15.76	60.9
LS	28	6	4	L3P	16.68	58.1
LS	28	6	4	L3P	15.97	56
LS	28	6	4	L3P	15.78	56.4
LS	28	6	5	L3P	15.74	59.1
LS	28	6	5	L3P	16.37	64.5
LS	28	6	5	L3P	16.49	62.2
LS	28	6	5	L3P	16.46	61.2
LS	28	6	5	L3P	16.25	65.6
LS	28	6	6	L3P	14.95	47.1
LS	28	6	6	L3P	15.78	61.8
LS	28	6	6	L3P	15.71	52.4
LS	28	6	6	L3P	15.31	59.8
LS	28	6	6	L3P	15.53	54.3
LS	28	6	7	L3P	16.65	56.4
LS	28	6	7	L3P	15.78	53.8
LS	28	6	7	L3P	16.14	57.4
LS	28	6	7	L3P	16.7	57.6
LS	28	6	7	L3P	16.16	56.2
LS	28	6	8	L3P	15.56	55
LS	28	6	8	L3P	15.31	59.5
LS	28	6	8	L3P	16.26	58.8
LS	28	6	8	L3P	17.52	63.2
LS	28	6	8	L3P	17.32	67.8
LS	28	6	9	L3P	14.86	61.4
LS	28	6	9	L3P	16.21	62.7
LS	28	6	9	L3P	15.16	49.5
LS	28	6	9	L3P	14.3	56.4
LS	28	6	9	L3P	16.09	58.6
LS	28	6	10	L3P	15.37	56.7
LS	28	6	10	L3P	15.38	51
LS	28	6	10	L3P	14.69	43.7
LS	28	6	10	L3P	15.02	52.8
LS	28	6	10	L3P	15.06	48.5
CM	18	2	1	L1	1.89	0.2
CM	18	2	1	L1	1.22	0.3
CM	18	2	1	L1	1.36	0.2
CM	18	2	1	L1	1.47	0.3
CM	18	2	1	L1	1.82	0.3
CM	18	2	2	L1	1.29	0.3
CM	18	2	2	L1	1.45	0.2
CM	18	2	2	L1	1.38	0.3
CM	18	2	2	L1	1.37	0.2
CM	18	2	2	L1	1.92	0.4
CM	18	2	3	L1	1.79	0.3
CM	18	2	3	L1	1.36	0.21
CM	18	2	3	L1	1.58	0.3
CM	18	2	3	L1	1.89	0.3
CM	18	2	3	L1	1.28	0.3
CM	18	2	4	L1	2.1	0.2
CM	18	2	4	L1	1.88	0.3
CM	18	2	4	L1	2.04	0.3
CM	18	2	4	L1	1.63	0.3
CM	18	2	4	L1	1.59	0.3
CM	18	2	5	L1	1.6	0.2
CM	18	2	5	L1	1.78	0.2
CM	18	2	5	L1	1.19	0.2
CM	18	2	5	L1	1.54	0.3
CM	18	2	5	L1	1.91	0.3
CM	18	2	6	L1	2.14	0.3
CM	18	2	6	L1	2.09	0.2
CM	18	2	6	L1	2.03	0.4
CM	18	2	6	L1	1.69	0.3
CM	18	2	6	L1	1.73	0.3
CM	18	2	7	L1	1.22	0.3
CM	18	2	7	L1	1.48	0.3
CM	18	2	7	L1	1.56	0.2
CM	18	2	7	L1	1.19	0.3
CM	18	2	7	L1	1.67	0.3
CM	18	2	8	L1	1.84	0.2
CM	18	2	8	L1	1.66	0.3
CM	18	2	8	L1	1.72	0.3
CM	18	2	8	L1	1.34	0.3
CM	18	2	8	L1	1.55	0.3
CM	18	2	9	L1	1.19	0.3
CM	18	2	9	L1	1.38	0.3
CM	18	2	9	L1	1.74	0.2
CM	18	2	9	L1	1.65	0.2
CM	18	2	9	L1	1.85	0.3
CM	18	2	10	L1	2.03	0.3
CM	18	2	10	L1	1.54	0.3
CM	18	2	10	L1	1.28	0.3
CM	18	2	10	L1	1.37	0.3
CM	18	2	10	L1	1.51	0.3
CM	18	3	1	L1	3.81	0.8
CM	18	3	1	L1	3.85	0.6
CM	18	3	1	L1	3.8	0.6
CM	18	3	1	L1	3.93	0.6
CM	18	3	1	L1	3.54	0.9
CM	18	3	2	L1	3.63	0.6
CM	18	3	2	L1	4.01	0.8
CM	18	3	2	L1	3.8	0.8
CM	18	3	2	L1	3.99	0.9
CM	18	3	2	L1	3.81	0.5
CM	18	3	3	L1	3.7	0.7
CM	18	3	3	L1	3.62	0.7
CM	18	3	3	L1	4.1	0.8
CM	18	3	3	L1	4.15	0.6
CM	18	3	3	L1	3.51	0.9
CM	18	3	4	L1	3.47	1.2
CM	18	3	4	L1	3.61	1
CM	18	3	4	L1	3.28	0.9
CM	18	3	4	L1	3.47	0.9
CM	18	3	4	L1	3.94	1.3
CM	18	3	5	L1	3.86	0.5
CM	18	3	5	L1	4.07	0.7
CM	18	3	5	L1	4.16	0.6
CM	18	3	5	L1	3.93	0.5
CM	18	3	5	L1	3.72	0.6
CM	18	3	6	L1	4.09	0.5
CM	18	3	6	L1	4.21	0.5
CM	18	3	6	L1	3.68	0.8
CM	18	3	6	L1	3.87	0.7
CM	18	3	6	L1	3.49	0.6
CM	18	3	7	L1	4.03	1.1
CM	18	3	7	L1	3.77	1
CM	18	3	7	L1	3.68	1.3
CM	18	3	7	L1	3.59	1.2
CM	18	3	7	L1	3.96	1.2
CM	18	3	8	L1	3.91	0.8
CM	18	3	8	L1	3.76	0.7
CM	18	3	8	L1	3.83	0.7
CM	18	3	8	L1	3.74	0.5
CM	18	3	8	L1	4.01	0.8
CM	18	3	9	L1	3.69	1.2
CM	18	3	9	L1	3.57	0.9
CM	18	3	9	L1	3.78	0.8
CM	18	3	9	L1	3.91	1.2
CM	18	3	9	L1	3.84	0.9
CM	18	3	10	L1	3.91	0.7
CM	18	3	10	L1	3.87	0.9
CM	18	3	10	L1	3.73	0.9
CM	18	3	10	L1	3.94	0.8
CM	18	3	10	L1	3.66	0.7
CM	18	4	1	L2	5.39	1.4
CM	18	4	1	L2	5	1.1
CM	18	4	1	L2	4.44	1
CM	18	4	1	L2	5.37	1.1
CM	18	4	1	L2	4.74	1.2
CM	18	4	2	L2	5.64	1.2
CM	18	4	2	L2	6.03	1
CM	18	4	2	L2	6.08	1.4
CM	18	4	2	L2	5.21	1.1
CM	18	4	2	L2	5.33	1
CM	18	4	3	L2	6.37	1.9
CM	18	4	3	L2	5.48	1.4
CM	18	4	3	L2	5.33	1.2
CM	18	4	3	L2	4.73	1.5
CM	18	4	3	L2	5.71	1
CM	18	4	4	L2	6.82	3.3
CM	18	4	4	L2	5.83	2.7
CM	18	4	4	L2	6.5	2.8
CM	18	4	4	L2	6.15	3.2
CM	18	4	4	L2	5.76	2.2
CM	18	4	5	L2	6.09	1.6
CM	18	4	5	L2	5.42	1.6
CM	18	4	5	L2	6.18	1.9
CM	18	4	5	L2	6.58	3
CM	18	4	5	L2	6.34	3.4
CM	18	4	6	L2	5.35	1.9
CM	18	4	6	L2	6.42	2.6
CM	18	4	6	L2	5.94	2.1
CM	18	4	6	L2	4.98	3.74
CM	18	4	6	L2	5.38	1.5
CM	18	4	7	L2	6.79	3
CM	18	4	7	L2	6.33	2.8
CM	18	4	7	L2	6.69	2.6
CM	18	4	7	L2	5.74	2.2
CM	18	4	7	L2	6.08	2.7
CM	18	4	8	L2	6.87	2.9
CM	18	4	8	L2	7.26	3.2
CM	18	4	8	L2	6.55	3.6
CM	18	4	8	L2	6.34	3.2
CM	18	4	8	L2	6.42	3.4
CM	18	4	9	L2	6.46	3.3
CM	18	4	9	L2	6.44	3.5
CM	18	4	9	L2	7.08	3.2
CM	18	4	9	L2	7.11	3.5
CM	18	4	9	L2	6.65	3.5
CM	18	4	10	L2	6.34	2.7
CM	18	4	10	L2	5.86	2.2
CM	18	4	10	L2	6.14	2.6
CM	18	4	10	L2	5.48	1.4
CM	18	4	10	L2	6.06	2.4
CM	18	5	1	L2	6.31	3
CM	18	5	1	L2	6.36	2.5
CM	18	5	1	L2	7.26	4.3
CM	18	5	1	L2	6.92	2.5
CM	18	5	1	L2	6.51	3.4
CM	18	5	2	L2	6.98	3.4
CM	18	5	2	L2	7.02	4.4
CM	18	5	2	L2	6.98	4
CM	18	5	2	L2	7.38	4.4
CM	18	5	2	L2	7.67	3.6
CM	18	5	3	L2	7.57	4.4
CM	18	5	3	L2	7.62	4.6
CM	18	5	3	L2	8.04	5.5
CM	18	5	3	L2	7.14	4.6
CM	18	5	3	L2	6.9	4
CM	18	5	4	L2	5.6	5.2
CM	18	5	4	L2	5.62	5.9
CM	18	5	4	L2	5.69	5.8
CM	18	5	4	L2	6.59	4.6
CM	18	5	4	L2	6.97	5.2
CM	18	5	5	L2	6.67	3.9
CM	18	5	5	L2	6.31	4.7
CM	18	5	5	L2	6.19	4.2
CM	18	5	5	L2	7.24	5.2
CM	18	5	5	L2	7.31	5.7
CM	18	5	6	L2	7.58	4.2
CM	18	5	6	L2	6.91	5.2
CM	18	5	6	L2	8.15	4.9
CM	18	5	6	L2	7.01	5.5
CM	18	5	6	L2	6.82	4.2
CM	18	5	7	L2	8.14	7.2
CM	18	5	7	L2	8.18	6.5
CM	18	5	7	L2	7.65	5.1
CM	18	5	7	L2	7.47	6.6
CM	18	5	7	L2	6.89	4.3
CM	18	5	8	L2	8.53	9
CM	18	5	8	L2	9.08	8
CM	18	5	8	L2	7.99	6.9
CM	18	5	8	L2	8.22	7.6
CM	18	5	8	L2	7.25	5.8
CM	18	5	9	L2	8.35	7.7
CM	18	5	9	L2	8.5	7.5
CM	18	5	9	L2	8.51	7.9
CM	18	5	9	L2	7.95	6.8
CM	18	5	9	L2	7.88	2.7
CM	18	5	10	L2	8.49	8.6
CM	18	5	10	L2	8.62	9.5
CM	18	5	10	L2	8.01	7.7
CM	18	5	10	L2	7.39	5.9
CM	18	5	10	L2	9.01	8.7
CM	18	6	1	L2	8.31	4.5
CM	18	6	1	L2	8.08	5.3
CM	18	6	1	L2	8.66	3.5
CM	18	6	1	L2	7.81	4.4
CM	18	6	1	L2	8.1	4.3
CM	18	6	2	L2	8.8	6.1
CM	18	6	2	L2	7.7	6
CM	18	6	2	L2	9.08	6.1
CM	18	6	2	L2	8.79	4.8
CM	18	6	2	L2	8.32	4
CM	18	6	3	L2	7.86	5.6
CM	18	6	3	L2	9.04	5.5
CM	18	6	3	L2	9.01	6.6
CM	18	6	3	L2	7.45	5.7
CM	18	6	3	L2	8.39	6.4
CM	18	6	4	L2	9.12	7.7
CM	18	6	4	L2	9.08	9.3
CM	18	6	4	L2	9.13	9.2
CM	18	6	4	L2	10.09	8.1
CM	18	6	4	L2	10.28	9.5
CM	18	6	5	L3F	9.09	7.6
CM	18	6	5	L3F	7.98	5.8
CM	18	6	5	L3F	9.02	7.2
CM	18	6	5	L3F	9.85	12.1
CM	18	6	5	L3F	9.67	10.2
CM	18	6	6	L3F	8.84	7.6
CM	18	6	6	L3F	9.27	7.4
CM	18	6	6	L3F	8.39	6.8
CM	18	6	6	L3F	10.28	9
CM	18	6	6	L3F	10.03	8.1
CM	18	6	7	L3F	10.84	10.5
CM	18	6	7	L3F	10.77	10
CM	18	6	7	L3F	8.58	7.2
CM	18	6	7	L3F	9.58	8.8
CM	18	6	7	L3F	9.76	9.3
CM	18	6	8	L3F	10.65	10.4
CM	18	6	8	L3F	10.58	10.2
CM	18	6	8	L3F	10.41	12.2
CM	18	6	8	L3F	9.14	8.1
CM	18	6	8	L3F	9.86	9.3
CM	18	6	9	L3F	11.35	12.9
CM	18	6	9	L3F	11.71	14.2
CM	18	6	9	L3F	11.08	14.5
CM	18	6	9	L3F	10.38	11.6
CM	18	6	9	L3F	10.85	12.2
CM	18	6	10	L2	8.07	6.8
CM	18	6	10	L2	9.68	9.1
CM	18	6	10	L2	10.38	10.3
CM	18	6	10	L2	10.52	11.9
CM	18	6	10	L2	9.51	8.2
CM	18	7	1	L3F	8.85	6.1
CM	18	7	1	L3F	8.97	6.2
CM	18	7	1	L3F	8.44	6.4
CM	18	7	1	L3F	7.76	7.5
CM	18	7	1	L3F	8.46	5.7
CM	18	7	2	L3F	8.97	8.2
CM	18	7	2	L3F	9.26	6.7
CM	18	7	2	L3F	9.47	8.1
CM	18	7	2	L3F	9.56	7.9
CM	18	7	2	L3F	7.8	7.7
CM	18	7	3	L3F	9.29	7.8
CM	18	7	3	L3F	9.8	9.4
CM	18	7	3	L3F	10.07	11
CM	18	7	3	L3F	9.72	9
CM	18	7	3	L3F	9.9	10.7
CM	18	7	4	L3F	13.57	20.8
CM	18	7	4	L3F	11.22	10.9
CM	18	7	4	L3F	11.49	11
CM	18	7	4	L3F	12.69	15.2
CM	18	7	4	L3F	11.07	14.7
CM	18	7	5	L3F	11.13	9.8
CM	18	7	5	L3F	11.71	10.4
CM	18	7	5	L3F	12.08	12.4
CM	18	7	5	L3F	10.36	11.3
CM	18	7	5	L3F	11.27	10.2
CM	18	7	6	L3F	11.81	14.2
CM	18	7	6	L3F	13.22	24.2
CM	18	7	6	L3F	11.97	10.8
CM	18	7	6	L3F	12.78	13.5
CM	18	7	6	L3F	12.01	10
CM	18	7	7	L3F	12.11	17.1
CM	18	7	7	L3F	12.16	15.5
CM	18	7	7	L3F	13.8	24.7
CM	18	7	7	L3F	13.1	17.6
CM	18	7	7	L3F	11.65	11.8
CM	18	7	8	L3F	13.03	23.4
CM	18	7	8	L3F	13.19	20.6
CM	18	7	8	L3F	13.56	22.9
CM	18	7	8	L3F	13.04	20.9
CM	18	7	8	L3F	13.17	23
CM	18	7	9	L3F	11.35	12.9
CM	18	7	9	L3F	11.71	14.2
CM	18	7	9	L3F	11.08	14.5
CM	18	7	9	L3F	11.07	14.6
CM	18	7	9	L3F	11.02	13.1
CM	18	7	10	L3F	9.97	8.6
CM	18	7	10	L3F	10.86	11.2
CM	18	7	10	L3F	10.37	10.5
CM	18	7	10	L3F	11.89	16.6
CM	18	7	10	L3F	11.47	13.5
CM	18	8	1	L3F	10.03	8.3
CM	18	8	1	L3F	11.09	11.3
CM	18	8	1	L3F	11.5	11.5
CM	18	8	1	L3F	10.89	9.2
CM	18	8	1	L3F	11.23	12.6
CM	18	8	2	L3F	11.49	13.7
CM	18	8	2	L3F	11.47	15.2
CM	18	8	2	L3F	12.11	16.9
CM	18	8	2	L3F	13.48	18.6
CM	18	8	2	L3F	12.69	17.7
CM	18	8	3	L3F	12.28	17.4
CM	18	8	3	L3F	11.83	17.1
CM	18	8	3	L3F	11.8	20.9
CM	18	8	3	L3F	12	19.4
CM	18	8	3	L3F	12.11	18.5
CM	18	8	4	L3F	12.56	17.8
CM	18	8	4	L3F	13.87	23.8
CM	18	8	4	L3F	12.42	18.3
CM	18	8	4	L3F	12.67	19.6
CM	18	8	4	L3F	13.31	23
CM	18	8	5	L3F	14.13	30.2
CM	18	8	5	L3F	14.17	32
CM	18	8	5	L3F	14.92	32.8
CM	18	8	5	L3F	13.78	25.7
CM	18	8	5	L3F	13.45	24.4
CM	18	8	6	L3F	14.25	30
CM	18	8	6	L3F	14.17	31.4
CM	18	8	6	L3F	13.47	25.5
CM	18	8	6	L3F	13.89	27.1
CM	18	8	6	L3F	13.26	23.7
CM	18	8	7	L3F	14.49	28.9
CM	18	8	7	L3F	13.98	31.2
CM	18	8	7	L3F	12.85	47.2
CM	18	8	7	L3F	13.52	27.4
CM	18	8	7	L3F	13.88	26.1
CM	18	8	8	L3F	15.08	39.4
CM	18	8	8	L3F	15.84	35.2
CM	18	8	8	L3F	14.41	40.1
CM	18	8	8	L3F	14.08	28.9
CM	18	8	8	L3F	14.32	29.4
CM	18	8	9	L3F	14.78	37.6
CM	18	8	9	L3F	14.87	37.5
CM	18	8	9	L3F	14.27	34.9
CM	18	8	9	L3F	13.57	25.9
CM	18	8	9	L3F	13.65	26.8
CM	18	8	10	L3F	12	17.6
CM	18	8	10	L3F	13.21	20.8
CM	18	8	10	L3F	12.04	17.3
CM	18	8	10	L3F	11.98	18.5
CM	18	8	10	L3F	11.87	18.2
CM	18	9	1	L3F	12.67	20.1
CM	18	9	1	L3F	11.57	18.9
CM	18	9	1	L3F	13.16	12.9
CM	18	9	1	L3F	12.58	19.9
CM	18	9	1	L3F	13.21	19.5
CM	18	9	2	L3F	12	26.8
CM	18	9	2	L3F	12.47	18.4
CM	18	9	2	L3F	12.03	18.3
CM	18	9	2	L3F	13.69	16.7
CM	18	9	2	L3F	13.87	18.5
CM	18	9	3	L3F	14.82	38.2
CM	18	9	3	L3F	14.42	37.5
CM	18	9	3	L3F	13.62	35.6
CM	18	9	3	L3F	15.49	21
CM	18	9	3	L3F	14.21	22.8
CM	18	9	4	L3F	14.08	39.6
CM	18	9	4	L3F	12.58	42.4
CM	18	9	4	L3F	13.11	39.7
CM	18	9	4	L3F	14.69	50.3
CM	18	9	4	L3F	14.38	47.9
CM	18	9	5	L3F	15.01	43.4
CM	18	9	5	L3F	14.07	47.5
CM	18	9	5	L3F	16.53	57.2
CM	18	9	5	L3F	14.37	41.4
CM	18	9	5	L3F	14.85	43.9
CM	18	9	6	L3F	15.13	39.5
CM	18	9	6	L3F	13.14	39.9
CM	18	9	6	L3F	14.09	38.8
CM	18	9	6	L3F	13.98	40.1
CM	18	9	6	L3F	15.01	47.7
CM	18	9	7	L3F	14.54	43
CM	18	9	7	L3F	15.14	44.4
CM	18	9	7	L3F	14.27	45.9
CM	18	9	7	L3F	15.1	43.6
CM	18	9	7	L3F	14.38	41.1
CM	18	9	8	L3F	16.52	51
CM	18	9	8	L3F	15.68	48.6
CM	18	9	8	L3F	16.26	49.9
CM	18	9	8	L3F	15.02	45.9
CM	18	9	8	L3F	15.11	42.4
CM	18	9	9	L3F	15.79	51.2
CM	18	9	9	L3F	14.35	38.5
CM	18	9	9	L3F	15.31	55
CM	18	9	9	L3F	14.48	42
CM	18	9	9	L3F	14.38	45.8
CM	18	9	10	L3F	13.29	45.1
CM	18	9	10	L3F	13.85	46.2
CM	18	9	10	L3F	14.54	40.2
CM	18	9	10	L3F	13.39	38.9
CM	18	9	10	L3F	14.11	42.9
CM	18	10	1	L3F	13.26	26.1
CM	18	10	1	L3F	11.56	21.3
CM	18	10	1	L3F	13.06	20.4
CM	18	10	2	L3F	13.05	31.7
CM	18	10	2	L3F	12.71	29.3
CM	18	10	2	L3F	14.59	43.8
CM	18	10	3	L3F	15.7	43
CM	18	10	3	L3F	16.3	53
CM	18	10	3	L3F	14.65	45
CM	18	10	4	L3F	12.44	30.1
CM	18	10	4	L3F	12.39	22.5
CM	18	10	4	L3F	11.78	14.2
CM	18	10	5	L3F	16.98	52.8
CM	18	10	5	L3F	18.02	60.9
CM	18	10	5	L3F	18.12	62.2
CM	18	10	6	L3F	16.33	48.7
CM	18	10	6	L3F	16.79	57.4
CM	18	10	6	L3F	16.9	45.5
CM	18	10	7	L3F	15.92	67
CM	18	10	7	L3F	15.54	67.9
CM	18	10	7	L3F	16.16	53.3
CM	18	10	8	L3F	17.47	69.4
CM	18	10	8	L3F	16.97	84.7
CM	18	10	8	L3F	17.27	71.2
CM	18	10	9	L3F	16.18	59.2
CM	18	10	9	L3F	16.2	60.9
CM	18	10	9	L3F	16.35	66.2
CM	18	10	10	L3F	14.59	51.9
CM	18	10	10	L3F	15.97	57.3
CM	18	10	10	L3F	14.37	51.1
CM	18	11	1	L3F	12.15	22.2
CM	18	11	1	L3F	13.46	33.4
CM	18	11	1	L3F	13.21	34.9
CM	18	11	2	L3F	13.6	33.1
CM	18	11	2	L3F	12.98	30.4
CM	18	11	2	L3F	13.69	34.7
CM	18	11	3	L3F	16.63	58.1
CM	18	11	3	L3F	15.39	30.8
CM	18	11	3	L3F	15.41	38.5
CM	18	11	4	L3F	16.2	43.2
CM	18	11	4	L3F	16.01	45.6
CM	18	11	4	L3F	15.26	47.4
CM	18	11	5	L3F	16.3	58.9
CM	18	11	5	L3F	16.97	69.6
CM	18	11	5	L3F	16.95	66.4
CM	18	11	6	L3F	15.19	46.6
CM	18	11	6	L3F	16.09	49.3
CM	18	11	6	L3F	15.23	46.8
CM	18	11	7	L3F	16.13	71
CM	18	11	7	L3F	16.3	63
CM	18	11	7	L3F	16.9	70
CM	18	11	8	L3F	17.04	71.3
CM	18	11	8	L3F	16.38	67.7
CM	18	11	8	L3F	16.74	68.2
CM	18	11	9	L3F	16.45	68.2
CM	18	11	9	L3F	15.36	58
CM	18	11	9	L3F	16.38	62.8
CM	18	11	10	L3F	14.39	49.4
CM	18	11	10	L3F	13.87	55
CM	18	11	10	L3F	14.09	49.6
CM	18	12	1	L3F	15.15	43.5
CM	18	12	1	L3F	15.69	48.1
CM	18	12	1	L3F	14.87	55.1
CM	18	12	2	L3F	14.03	39.2
CM	18	12	2	L3F	15.39	51
CM	18	12	2	L3F	15.83	52.4
CM	18	12	3	L3F	16.84	71.2
CM	18	12	3	L3F	16.91	60.2
CM	18	12	3	L3F	16.29	59
CM	18	12	4	L3F	15.75	48.7
CM	18	12	4	L3F	15.93	56.9
CM	18	12	4	L3F	16.55	60.7
CM	18	12	5	L3F	16.96	75.3
CM	18	12	5	L3F	15.87	64.9
CM	18	12	5	L3F	15.59	60
CM	18	12	6	L3F	14.91	51.4
CM	18	12	6	L3F	15.9	54.8
CM	18	12	6	L3F	14.79	51.4
CM	18	12	7	L3F	16.34	70
CM	18	12	7	L3F	16.81	67.9
CM	18	12	7	L3F	16.45	69.5
CM	18	12	8	L3F	15.78	64.6
CM	18	12	8	L3F	16.75	72
CM	18	12	8	L3F	15.96	64.8
CM	18	12	9	L3F	15.78	55.8
CM	18	12	9	L3F	16.58	73.3
CM	18	12	9	L3F	16.65	68.2
CM	18	12	10	L3F	15.74	63
CM	18	12	10	L3F	15.39	61.1
CM	18	12	10	L3F	16.11	71.9
CM	18	13	1	L3F	13.56	34.8
CM	18	13	1	L3F	14.29	36.9
CM	18	13	1	L3F	13.21	38
CM	18	13	2	L3F	15.12	35.2
CM	18	13	2	L3F	14.12	47.4
CM	18	13	2	L3F	14.48	40.4
CM	18	13	3	L3P	15.83	70.8
CM	18	13	3	L3P	15.59	71
CM	18	13	3	L3P	15.86	72.8
CM	18	13	4	L3P	15.14	43.4
CM	18	13	4	L3P	14.32	56.6
CM	18	13	4	L3P	14.58	56.1
CM	18	13	5	L3P	16.24	54.6
CM	18	13	5	L3P	16.32	69.5
CM	18	13	5	L3P	15.73	55.9
CM	18	13	6	L3P	16.62	64.5
CM	18	13	6	L3P	15.14	65.2
CM	18	13	6	L3P	15.08	61.8
CM	18	13	7	L3P	16.08	70
CM	18	13	7	L3P	16.42	70.2
CM	18	13	7	L3P	15.4	72.2
CM	18	13	8	L3P	15.39	58
CM	18	13	8	L3P	14.82	58.6
CM	18	13	8	L3P	15.66	70.2
CM	18	13	9	L3P	14.42	60.5
CM	18	13	9	L3P	15.32	49.7
CM	18	13	9	L3P	16.25	75.2
CM	18	13	10	L3P	14.96	51.9
CM	18	13	10	L3P	14.07	51.1
CM	18	13	10	L3P	14.18	58.8
CM	18	14	1	L3P	14.29	41.5
CM	18	14	1	L3P	13.11	40.1
CM	18	14	1	L3P	14.07	46.9
CM	18	14	2	L3P	15.69	57
CM	18	14	2	L3P	14.95	49.9
CM	18	14	2	L3P	15.01	45.6
CM	18	14	3	L3P	14.39	57.9
CM	18	14	3	L3P	14.74	50.8
CM	18	14	3	L3P	14.54	47.6
CM	18	14	4	L3P	14.21	50
CM	18	14	4	L3P	14.08	45.8
CM	18	14	4	L3P	13.93	46.4
CM	18	14	5	L3P	15.84	48
CM	18	14	5	L3P	15.08	57.3
CM	18	14	5	L3P	14.62	43.7
CM	18	14	6	L3P	14.73	52.3
CM	18	14	6	L3P	14.84	53
CM	18	14	6	L3P	15.08	49.6
CM	18	14	7	L3P	15.43	52
CM	18	14	7	L3P	15.28	39.7
CM	18	14	7	L3P	15.74	38.9
CM	18	14	8	L3P	14.05	44.4
CM	18	14	8	L3P	14.51	43.9
CM	18	14	8	L3P	13.89	42.4
CM	18	14	9	L3P	14.69	48.3
CM	18	14	9	L3P	15.21	37.5
CM	18	14	9	L3P	15.34	57.8
CM	18	14	10	L3P	13.23	58
CM	18	14	10	L3P	14.2	31.2
CM	18	14	10	L3P	13.85	46.6
CM	18	15	1	L3P	14.58	43.3
CM	18	15	1	L3P	14.39	36.3
CM	18	15	1	L3P	13.78	35.7
CM	18	15	2	L3P	14.44	29.2
CM	18	15	2	L3P	13.65	24.5
CM	18	15	2	L3P	13.98	25.4
CM	18	15	3	L3P	13.24	37.2
CM	18	15	3	L3P	14.65	38.4
CM	18	15	3	L3P	14.11	33.2
CM	18	15	4	L3P	13.45	39.3
CM	18	15	4	L3P	13.58	35.1
CM	18	15	4	L3P	14.35	33.2
CM	18	15	5	L3P	15.09	20.5
CM	18	15	5	L3P	14.76	35.9
CM	18	15	5	L3P	15.24	31.7
CM	18	15	6	L3P	14.01	41.6
CM	18	15	6	L3P	14	42.3
CM	18	15	6	L3P	14.49	38.9
CM	18	15	7	L3P	14.62	41.3
CM	18	15	7	L3P	14.45	29
CM	18	15	7	L3P	14.55	35.7
CM	18	15	8	L3P	13.87	37.3
CM	18	15	8	L3P	13.63	46.6
CM	18	15	8	L3P	14.21	33
CM	18	15	9	L3P	15.01	37.6
CM	18	15	9	L3P	14.28	28.2
CM	18	15	9	L3P	14.67	33.7
CM	18	15	10	L3P	13.47	26.8
CM	18	15	10	L3P	13.28	47.1
CM	18	15	10	L3P	13.69	47.3
CM	18	16	1	L3P	14.07	31.23
CM	18	16	1	L3P	14.01	27.33
CM	18	16	1	L3P	13.64	26.53
CM	18	16	2	L3P	13.45	11.13
CM	18	16	2	L3P	13.47	27.73
CM	18	16	2	L3P	13.89	23.03
CM	18	16	5	L3P	14.11	19.9
CM	18	16	5	L3P	13.38	35.2
CM	18	16	5	L3P	14.25	30.5
CM	18	16	6	L3P	13.24	27.6
CM	18	16	6	L3P	13.32	29.1
CM	18	16	6	L3P	13.47	29.5
CM	18	16	9	L3P	14.25	17.1
CM	18	16	9	L3P	14.08	28.2
CM	18	16	9	L3P	13.87	23.7
CM	18	16	10	L3P	13.24	28.1
CM	18	16	10	L3P	13.85	21.1
CM	18	16	10	L3P	13.74	21.9
CM	18	17	1	L3P	13.64	24.8
CM	18	17	1	L3P	13.24	33.2
CM	18	17	1	L3P	13.31	26.5
CM	18	17	6	L3P	13.47	23.2
CM	18	17	6	L3P	13.54	26.1
CM	18	17	6	L3P	13.28	23.9
CM	18	17	10	L3P	13.7	24.1
CM	18	17	10	L3P	13.24	18.4
CM	18	17	10	L3P	13.5	22.3
CM	23	1	1	L1	2.04	0.3
CM	23	1	1	L1	1.95	0.3
CM	23	1	1	L1	1.87	0.2
CM	23	1	1	L1	2.24	0.3
CM	23	1	1	L1	2.11	0.3
CM	23	1	2	L1	1.15	0.3
CM	23	1	2	L1	1.05	0.3
CM	23	1	2	L1	1.94	0.3
CM	23	1	2	L1	2.04	0.2
CM	23	1	2	L1	1.42	0.3
CM	23	1	3	L1	2.35	0.3
CM	23	1	3	L1	2.44	0.4
CM	23	1	3	L1	1.91	0.3
CM	23	1	3	L1	2.15	0.3
CM	23	1	3	L1	2.62	0.3
CM	23	1	4	L1	1.51	0.2
CM	23	1	4	L1	1.49	0.3
CM	23	1	4	L1	1.37	0.3
CM	23	1	4	L1	2.41	0.3
CM	23	1	4	L1	2.38	0.3
CM	23	1	5	L1	1.99	0.2
CM	23	1	5	L1	2.85	0.2
CM	23	1	5	L1	2.37	0.3
CM	23	1	5	L1	1.98	0.3
CM	23	1	5	L1	2.53	0.3
CM	23	1	6	L1	2.53	0.3
CM	23	1	6	L1	2.28	0.2
CM	23	1	6	L1	2.13	0.2
CM	23	1	6	L1	2.2	0.3
CM	23	1	6	L1	2.19	0.3
CM	23	1	7	L1	2.34	0.3
CM	23	1	7	L1	2.79	0.3
CM	23	1	7	L1	1.98	0.2
CM	23	1	7	L1	2.393	0.3
CM	23	1	7	L1	2.06	0.3
CM	23	1	8	L1	2.1	0.2
CM	23	1	8	L1	2.64	0.3
CM	23	1	8	L1	2.45	0.3
CM	23	1	8	L1	2.54	0.3
CM	23	1	8	L1	2.2	0.3
CM	23	1	9	L1	2.24	0.3
CM	23	1	9	L1	2.1	0.3
CM	23	1	9	L1	2.33	0.3
CM	23	1	9	L1	2.48	0.4
CM	23	1	9	L1	2.34	0.3
CM	23	1	10	L1	2.78	0.4
CM	23	1	10	L1	2.21	0.3
CM	23	1	10	L1	2.31	0.3
CM	23	1	10	L1	2.53	0.3
CM	23	1	10	L1	2.12	0.3
CM	23	2	1	L2	6.69	2.8
CM	23	2	1	L2	4.23	1.3
CM	23	2	1	L2	5.02	1.4
CM	23	2	1	L2	4.93	1.4
CM	23	2	1	L2	4.62	1.1
CM	23	2	2	L2	4.88	1.2
CM	23	2	2	L2	5.82	1.7
CM	23	2	2	L2	4.87	1
CM	23	2	2	L2	4.65	1.2
CM	23	2	2	L2	6.72	3
CM	23	2	3	L2	3.78	0.8
CM	23	2	3	L2	3.76	1.1
CM	23	2	3	L2	3.8	2.9
CM	23	2	3	L2	3.2	1.1
CM	23	2	3	L1	3.72	0.4
CM	23	2	4	L1	4.95	1.4
CM	23	2	4	L1	4.88	1.4
CM	23	2	4	L1	4.83	1.5
CM	23	2	4	L1	5.03	1.4
CM	23	2	4	L2	4.78	1.2
CM	23	2	5	L1	3.62	0.5
CM	23	2	5	L1	3.24	0.4
CM	23	2	5	L1	3.45	0.6
CM	23	2	5	L1	3.62	0.6
CM	23	2	5	L1	4.95	3
CM	23	2	6	L1	3.93	0.6
CM	23	2	6	L1	4.08	0.8
CM	23	2	6	L1	3.78	0.6
CM	23	2	6	L1	3.8	0.6
CM	23	2	6	L1	3.92	0.7
CM	23	2	7	L1	3.81	0.6
CM	23	2	7	L1	3.54	0.6
CM	23	2	7	L1	3.47	0.6
CM	23	2	7	L1	3.95	0.7
CM	23	2	7	L1	3.61	0.6
CM	23	2	8	L1	3.38	0.8
CM	23	2	8	L1	3.72	0.6
CM	23	2	8	L1	4.07	1.3
CM	23	2	8	L1	3.01	0.6
CM	23	2	8	L1	3.65	0.8
CM	23	2	9	L2	4.49	1.3
CM	23	2	9	L2	4.79	1.5
CM	23	2	9	L2	4.8	0.9
CM	23	2	9	L2	4	1.1
CM	23	2	9	L2	4.67	0.7
CM	23	2	10	L1	3.16	0.9
CM	23	2	10	L1	3.66	0.6
CM	23	2	10	L1	3.34	0.7
CM	23	2	10	L1	3.63	0.7
CM	23	2	10	L1	3.53	0.6
CM	23	3	1	L2	7.77	8.7
CM	23	3	1	L2	8.36	7.9
CM	23	3	1	L2	7.85	8.1
CM	23	3	1	L2	9.18	9.7
CM	23	3	1	L2	8.17	8.8
CM	23	3	2	L2	8.94	7.9
CM	23	3	2	L2	8.4	8.6
CM	23	3	2	L2	8.45	9.1
CM	23	3	2	L2	8.14	9
[truncated: 391 more rows]
