# Supplementary material for: Dietary and competition effects on life history attributes of Chrysomya megacephala and Lucilia sericata (Diptera: Calliphoridae) in south-west Europe
Source: Int J Legal Med. 2025 Jan 23;139(3):1423–36. doi: 10.1007/s00414-025-03425-1 (PMC12003503; doi:10.1007/s00414-025-03425-1)
Supplement: Supplementary file 2 — Supplementary Material 2 [file 414_2025_3425_MOESM2_ESM.xls]

## Sheet: DURACION DEL DESARROLLO
ESPECIE	TEMPERATURA	ESTADO DE DESARROLLO	RÉPLICA	DURACIÓN (días)
Lucilia sericata	18	H	1	2		H:huevo
Lucilia sericata	18	H	1	2		L1: larva del primer estadio larval (1 solo par de espiráculos)
Lucilia sericata	18	H	1	2		L2: larva del segundo estadio larval (2 pares de espiráculos)
Lucilia sericata	18	H	1	2		L3: larva del tercer estadio larval (3 pares de espiráculos)
Lucilia sericata	18	H	1	2		L3F: larva del tercer estadio larval que esta comiendo
Lucilia sericata	18	H	2	2		L3P: larva del tercer estadio larval que ya dejo de comer y va a pupar
Lucilia sericata	18	H	2	2		Larva: el estado de larva completo, incluye L1, L2 y L3
Lucilia sericata	18	H	2	2		O-P: desde el huevo hasta la pupa
Lucilia sericata	18	H	2	2		Pupa: pupa
Lucilia sericata	18	H	2	2		Total: desde huevo hasta la emergencia del adulto
Lucilia sericata	18	H	3	2
Lucilia sericata	18	H	3	2
Lucilia sericata	18	H	3	2
Lucilia sericata	18	H	3	2
Lucilia sericata	18	H	3	2
Lucilia sericata	18	H	4	2
Lucilia sericata	18	H	4	2
Lucilia sericata	18	H	4	2
Lucilia sericata	18	H	4	2
Lucilia sericata	18	H	4	2
Lucilia sericata	18	H	5	2
Lucilia sericata	18	H	5	2
Lucilia sericata	18	H	5	2
Lucilia sericata	18	H	5	2
Lucilia sericata	18	H	5	2
Lucilia sericata	18	H	6	2
Lucilia sericata	18	H	6	2
Lucilia sericata	18	H	6	2
Lucilia sericata	18	H	6	2
Lucilia sericata	18	H	6	2
Lucilia sericata	18	H	7	2
Lucilia sericata	18	H	7	2
Lucilia sericata	18	H	7	2
Lucilia sericata	18	H	7	2
Lucilia sericata	18	H	7	2
Lucilia sericata	18	H	8	2
Lucilia sericata	18	H	8	2
Lucilia sericata	18	H	8	2
Lucilia sericata	18	H	8	2
Lucilia sericata	18	H	8	2
Lucilia sericata	18	H	9	2
Lucilia sericata	18	H	9	2
Lucilia sericata	18	H	9	2
Lucilia sericata	18	H	9	2
Lucilia sericata	18	H	9	2
Lucilia sericata	18	H	10	2
Lucilia sericata	18	H	10	2
Lucilia sericata	18	H	10	2
Lucilia sericata	18	H	10	2
Lucilia sericata	18	H	10	2
Lucilia sericata	18	L1	1	1
Lucilia sericata	18	L1	1	1
Lucilia sericata	18	L1	1	1
Lucilia sericata	18	L1	1	1
Lucilia sericata	18	L1	1	1
Lucilia sericata	18	L1	2	1
Lucilia sericata	18	L1	2	1
Lucilia sericata	18	L1	2	1
Lucilia sericata	18	L1	2	1
Lucilia sericata	18	L1	2	1
Lucilia sericata	18	L1	3	1
Lucilia sericata	18	L1	3	1
Lucilia sericata	18	L1	3	1
Lucilia sericata	18	L1	3	1
Lucilia sericata	18	L1	3	1
Lucilia sericata	18	L1	4	1
Lucilia sericata	18	L1	4	1
Lucilia sericata	18	L1	4	1
Lucilia sericata	18	L1	4	1
Lucilia sericata	18	L1	4	1
Lucilia sericata	18	L1	5	1
Lucilia sericata	18	L1	5	1
Lucilia sericata	18	L1	5	1
Lucilia sericata	18	L1	5	1
Lucilia sericata	18	L1	5	1
Lucilia sericata	18	L1	6	1
Lucilia sericata	18	L1	6	1
Lucilia sericata	18	L1	6	1
Lucilia sericata	18	L1	6	1
Lucilia sericata	18	L1	6	1
Lucilia sericata	18	L1	7	1
Lucilia sericata	18	L1	7	1
Lucilia sericata	18	L1	7	1
Lucilia sericata	18	L1	7	1
Lucilia sericata	18	L1	7	1
Lucilia sericata	18	L1	8	1
Lucilia sericata	18	L1	8	1
Lucilia sericata	18	L1	8	1
Lucilia sericata	18	L1	8	1
Lucilia sericata	18	L1	8	1
Lucilia sericata	18	L1	9	1
Lucilia sericata	18	L1	9	1
Lucilia sericata	18	L1	9	1
Lucilia sericata	18	L1	9	1
Lucilia sericata	18	L1	9	1
Lucilia sericata	18	L1	10	1
Lucilia sericata	18	L1	10	1
Lucilia sericata	18	L1	10	1
Lucilia sericata	18	L1	10	1
Lucilia sericata	18	L1	10	1
Lucilia sericata	18	L2	1	3
Lucilia sericata	18	L2	1	3
Lucilia sericata	18	L2	1	3
Lucilia sericata	18	L2	1	3
Lucilia sericata	18	L2	1	3
Lucilia sericata	18	L2	2	3
Lucilia sericata	18	L2	2	3
Lucilia sericata	18	L2	2	3
Lucilia sericata	18	L2	2	3
Lucilia sericata	18	L2	2	3
Lucilia sericata	18	L2	3	4
Lucilia sericata	18	L2	3	4
Lucilia sericata	18	L2	3	4
Lucilia sericata	18	L2	3	4
Lucilia sericata	18	L2	3	4
Lucilia sericata	18	L2	4	3
Lucilia sericata	18	L2	4	3
Lucilia sericata	18	L2	4	3
Lucilia sericata	18	L2	4	3
Lucilia sericata	18	L2	4	3
Lucilia sericata	18	L2	5	3
Lucilia sericata	18	L2	5	3
Lucilia sericata	18	L2	5	3
Lucilia sericata	18	L2	5	3
Lucilia sericata	18	L2	5	3
Lucilia sericata	18	L2	6	3
Lucilia sericata	18	L2	6	3
Lucilia sericata	18	L2	6	3
Lucilia sericata	18	L2	6	3
Lucilia sericata	18	L2	6	3
Lucilia sericata	18	L2	7	3
Lucilia sericata	18	L2	7	3
Lucilia sericata	18	L2	7	3
Lucilia sericata	18	L2	7	3
Lucilia sericata	18	L2	7	3
Lucilia sericata	18	L2	8	3
Lucilia sericata	18	L2	8	3
Lucilia sericata	18	L2	8	3
Lucilia sericata	18	L2	8	3
Lucilia sericata	18	L2	8	3
Lucilia sericata	18	L2	9	3
Lucilia sericata	18	L2	9	3
Lucilia sericata	18	L2	9	3
Lucilia sericata	18	L2	9	3
Lucilia sericata	18	L2	9	3
Lucilia sericata	18	L2	10	4
Lucilia sericata	18	L2	10	4
Lucilia sericata	18	L2	10	4
Lucilia sericata	18	L2	10	4
Lucilia sericata	18	L2	10	4
Lucilia sericata	18	L3	1	12
Lucilia sericata	18	L3	1	12
Lucilia sericata	18	L3	1	12
Lucilia sericata	18	L3	1	12
Lucilia sericata	18	L3	1	12
Lucilia sericata	18	L3	2	11
Lucilia sericata	18	L3	2	11
Lucilia sericata	18	L3	2	11
Lucilia sericata	18	L3	2	11
Lucilia sericata	18	L3	2	11
Lucilia sericata	18	L3	3	12
Lucilia sericata	18	L3	3	12
Lucilia sericata	18	L3	3	12
Lucilia sericata	18	L3	3	12
Lucilia sericata	18	L3	3	12
Lucilia sericata	18	L3	4	12
Lucilia sericata	18	L3	4	12
Lucilia sericata	18	L3	4	12
Lucilia sericata	18	L3	4	12
Lucilia sericata	18	L3	4	12
Lucilia sericata	18	L3	5	14
Lucilia sericata	18	L3	5	14
Lucilia sericata	18	L3	5	14
Lucilia sericata	18	L3	5	14
Lucilia sericata	18	L3	5	14
Lucilia sericata	18	L3	6	13
Lucilia sericata	18	L3	6	13
Lucilia sericata	18	L3	6	13
Lucilia sericata	18	L3	6	13
Lucilia sericata	18	L3	6	13
Lucilia sericata	18	L3	7	13
Lucilia sericata	18	L3	7	13
Lucilia sericata	18	L3	7	13
Lucilia sericata	18	L3	7	13
Lucilia sericata	18	L3	7	13
Lucilia sericata	18	L3	8	14
Lucilia sericata	18	L3	8	14
Lucilia sericata	18	L3	8	14
Lucilia sericata	18	L3	8	14
Lucilia sericata	18	L3	8	14
Lucilia sericata	18	L3	9	14
Lucilia sericata	18	L3	9	14
Lucilia sericata	18	L3	9	14
Lucilia sericata	18	L3	9	14
Lucilia sericata	18	L3	9	14
Lucilia sericata	18	L3	10	12
Lucilia sericata	18	L3	10	12
Lucilia sericata	18	L3	10	12
Lucilia sericata	18	L3	10	12
Lucilia sericata	18	L3	10	12
Lucilia sericata	18	L3F	1	5
Lucilia sericata	18	L3F	1	5
Lucilia sericata	18	L3F	1	5
Lucilia sericata	18	L3F	1	5
Lucilia sericata	18	L3F	1	5
Lucilia sericata	18	L3F	2	5
Lucilia sericata	18	L3F	2	5
Lucilia sericata	18	L3F	2	5
Lucilia sericata	18	L3F	2	5
Lucilia sericata	18	L3F	2	5
Lucilia sericata	18	L3F	3	5
Lucilia sericata	18	L3F	3	5
Lucilia sericata	18	L3F	3	5
Lucilia sericata	18	L3F	3	5
Lucilia sericata	18	L3F	3	5
Lucilia sericata	18	L3F	4	5
Lucilia sericata	18	L3F	4	5
Lucilia sericata	18	L3F	4	5
Lucilia sericata	18	L3F	4	5
Lucilia sericata	18	L3F	4	5
Lucilia sericata	18	L3F	5	6
Lucilia sericata	18	L3F	5	6
Lucilia sericata	18	L3F	5	6
Lucilia sericata	18	L3F	5	6
Lucilia sericata	18	L3F	5	6
Lucilia sericata	18	L3F	6	6
Lucilia sericata	18	L3F	6	6
Lucilia sericata	18	L3F	6	6
Lucilia sericata	18	L3F	6	6
Lucilia sericata	18	L3F	6	6
Lucilia sericata	18	L3F	7	5
Lucilia sericata	18	L3F	7	5
Lucilia sericata	18	L3F	7	5
Lucilia sericata	18	L3F	7	5
Lucilia sericata	18	L3F	7	5
Lucilia sericata	18	L3F	8	5
Lucilia sericata	18	L3F	8	5
Lucilia sericata	18	L3F	8	5
Lucilia sericata	18	L3F	8	5
Lucilia sericata	18	L3F	8	5
Lucilia sericata	18	L3F	9	5
Lucilia sericata	18	L3F	9	5
Lucilia sericata	18	L3F	9	5
Lucilia sericata	18	L3F	9	5
Lucilia sericata	18	L3F	9	5
Lucilia sericata	18	L3F	10	5
Lucilia sericata	18	L3F	10	5
Lucilia sericata	18	L3F	10	5
Lucilia sericata	18	L3F	10	5
Lucilia sericata	18	L3F	10	5
Lucilia sericata	18	L3P	1	7
Lucilia sericata	18	L3P	1	7
Lucilia sericata	18	L3P	1	7
Lucilia sericata	18	L3P	1	7
Lucilia sericata	18	L3P	1	7
Lucilia sericata	18	L3P	2	6
Lucilia sericata	18	L3P	2	6
Lucilia sericata	18	L3P	2	6
Lucilia sericata	18	L3P	2	6
Lucilia sericata	18	L3P	2	6
Lucilia sericata	18	L3P	3	7
Lucilia sericata	18	L3P	3	7
Lucilia sericata	18	L3P	3	7
Lucilia sericata	18	L3P	3	7
Lucilia sericata	18	L3P	3	7
Lucilia sericata	18	L3P	4	7
Lucilia sericata	18	L3P	4	7
Lucilia sericata	18	L3P	4	7
Lucilia sericata	18	L3P	4	7
Lucilia sericata	18	L3P	4	7
Lucilia sericata	18	L3P	5	8
Lucilia sericata	18	L3P	5	8
Lucilia sericata	18	L3P	5	8
Lucilia sericata	18	L3P	5	8
Lucilia sericata	18	L3P	5	8
Lucilia sericata	18	L3P	6	7
Lucilia sericata	18	L3P	6	7
Lucilia sericata	18	L3P	6	7
Lucilia sericata	18	L3P	6	7
Lucilia sericata	18	L3P	6	7
Lucilia sericata	18	L3P	7	8
Lucilia sericata	18	L3P	7	8
Lucilia sericata	18	L3P	7	8
Lucilia sericata	18	L3P	7	8
Lucilia sericata	18	L3P	7	8
Lucilia sericata	18	L3P	8	9
Lucilia sericata	18	L3P	8	9
Lucilia sericata	18	L3P	8	9
Lucilia sericata	18	L3P	8	9
Lucilia sericata	18	L3P	8	9
Lucilia sericata	18	L3P	9	9
Lucilia sericata	18	L3P	9	9
Lucilia sericata	18	L3P	9	9
Lucilia sericata	18	L3P	9	9
Lucilia sericata	18	L3P	9	9
Lucilia sericata	18	L3P	10	7
Lucilia sericata	18	L3P	10	7
Lucilia sericata	18	L3P	10	7
Lucilia sericata	18	L3P	10	7
Lucilia sericata	18	L3P	10	7
Lucilia sericata	18	Larva	1	16
Lucilia sericata	18	Larva	1	16
Lucilia sericata	18	Larva	1	16
Lucilia sericata	18	Larva	1	16
Lucilia sericata	18	Larva	1	16
Lucilia sericata	18	Larva	2	15
Lucilia sericata	18	Larva	2	15
Lucilia sericata	18	Larva	2	15
Lucilia sericata	18	Larva	2	15
Lucilia sericata	18	Larva	2	15
Lucilia sericata	18	Larva	3	17
Lucilia sericata	18	Larva	3	17
Lucilia sericata	18	Larva	3	17
Lucilia sericata	18	Larva	3	17
Lucilia sericata	18	Larva	3	17
Lucilia sericata	18	Larva	4	16
Lucilia sericata	18	Larva	4	16
Lucilia sericata	18	Larva	4	16
Lucilia sericata	18	Larva	4	16
Lucilia sericata	18	Larva	4	16
Lucilia sericata	18	Larva	5	18
Lucilia sericata	18	Larva	5	18
Lucilia sericata	18	Larva	5	18
Lucilia sericata	18	Larva	5	18
Lucilia sericata	18	Larva	5	18
Lucilia sericata	18	Larva	6	17
Lucilia sericata	18	Larva	6	17
Lucilia sericata	18	Larva	6	17
Lucilia sericata	18	Larva	6	17
Lucilia sericata	18	Larva	6	17
Lucilia sericata	18	Larva	7	17
Lucilia sericata	18	Larva	7	17
Lucilia sericata	18	Larva	7	17
Lucilia sericata	18	Larva	7	17
Lucilia sericata	18	Larva	7	17
Lucilia sericata	18	Larva	8	18
Lucilia sericata	18	Larva	8	18
Lucilia sericata	18	Larva	8	18
Lucilia sericata	18	Larva	8	18
Lucilia sericata	18	Larva	8	18
Lucilia sericata	18	Larva	9	18
Lucilia sericata	18	Larva	9	18
Lucilia sericata	18	Larva	9	18
Lucilia sericata	18	Larva	9	18
Lucilia sericata	18	Larva	9	18
Lucilia sericata	18	Larva	10	17
Lucilia sericata	18	Larva	10	17
Lucilia sericata	18	Larva	10	17
Lucilia sericata	18	Larva	10	17
Lucilia sericata	18	Larva	10	17
Lucilia sericata	18	O - P	1	18
Lucilia sericata	18	O - P	1	18
Lucilia sericata	18	O - P	1	18
Lucilia sericata	18	O - P	1	18
Lucilia sericata	18	O - P	1	18
Lucilia sericata	18	O - P	2	17
Lucilia sericata	18	O - P	2	17
Lucilia sericata	18	O - P	2	17
Lucilia sericata	18	O - P	2	17
Lucilia sericata	18	O - P	2	17
Lucilia sericata	18	O - P	3	19
Lucilia sericata	18	O - P	3	19
Lucilia sericata	18	O - P	3	19
Lucilia sericata	18	O - P	3	19
Lucilia sericata	18	O - P	3	19
Lucilia sericata	18	O - P	4	18
Lucilia sericata	18	O - P	4	18
Lucilia sericata	18	O - P	4	18
Lucilia sericata	18	O - P	4	18
Lucilia sericata	18	O - P	4	18
Lucilia sericata	18	O - P	5	20
Lucilia sericata	18	O - P	5	20
Lucilia sericata	18	O - P	5	20
Lucilia sericata	18	O - P	5	20
Lucilia sericata	18	O - P	5	20
Lucilia sericata	18	O - P	6	19
Lucilia sericata	18	O - P	6	19
Lucilia sericata	18	O - P	6	19
Lucilia sericata	18	O - P	6	19
Lucilia sericata	18	O - P	6	19
Lucilia sericata	18	O - P	7	19
Lucilia sericata	18	O - P	7	19
Lucilia sericata	18	O - P	7	19
Lucilia sericata	18	O - P	7	19
Lucilia sericata	18	O - P	7	19
Lucilia sericata	18	O - P	8	20
Lucilia sericata	18	O - P	8	20
Lucilia sericata	18	O - P	8	20
Lucilia sericata	18	O - P	8	20
Lucilia sericata	18	O - P	8	20
Lucilia sericata	18	O - P	9	20
Lucilia sericata	18	O - P	9	20
Lucilia sericata	18	O - P	9	20
Lucilia sericata	18	O - P	9	20
Lucilia sericata	18	O - P	9	20
Lucilia sericata	18	O - P	10	19
Lucilia sericata	18	O - P	10	19
Lucilia sericata	18	O - P	10	19
Lucilia sericata	18	O - P	10	19
Lucilia sericata	18	O - P	10	19
Lucilia sericata	18	PUPA	1	13
Lucilia sericata	18	PUPA	1	13
Lucilia sericata	18	PUPA	1	13
Lucilia sericata	18	PUPA	1	13
Lucilia sericata	18	PUPA	1	13
Lucilia sericata	18	PUPA	2	12
Lucilia sericata	18	PUPA	2	12
Lucilia sericata	18	PUPA	2	12
Lucilia sericata	18	PUPA	2	12
Lucilia sericata	18	PUPA	2	12
Lucilia sericata	18	PUPA	3	12
Lucilia sericata	18	PUPA	3	12
Lucilia sericata	18	PUPA	3	12
Lucilia sericata	18	PUPA	3	12
Lucilia sericata	18	PUPA	3	12
Lucilia sericata	18	PUPA	4	13
Lucilia sericata	18	PUPA	4	13
Lucilia sericata	18	PUPA	4	13
Lucilia sericata	18	PUPA	4	13
Lucilia sericata	18	PUPA	4	13
Lucilia sericata	18	PUPA	5	12
Lucilia sericata	18	PUPA	5	12
Lucilia sericata	18	PUPA	5	12
Lucilia sericata	18	PUPA	5	12
Lucilia sericata	18	PUPA	5	12
Lucilia sericata	18	PUPA	6	11
Lucilia sericata	18	PUPA	6	11
Lucilia sericata	18	PUPA	6	11
Lucilia sericata	18	PUPA	6	11
Lucilia sericata	18	PUPA	6	11
Lucilia sericata	18	PUPA	7	13
Lucilia sericata	18	PUPA	7	13
Lucilia sericata	18	PUPA	7	13
Lucilia sericata	18	PUPA	7	13
Lucilia sericata	18	PUPA	7	13
Lucilia sericata	18	PUPA	8	12
Lucilia sericata	18	PUPA	8	12
Lucilia sericata	18	PUPA	8	12
Lucilia sericata	18	PUPA	8	12
Lucilia sericata	18	PUPA	8	12
Lucilia sericata	18	PUPA	9	12
Lucilia sericata	18	PUPA	9	12
Lucilia sericata	18	PUPA	9	12
Lucilia sericata	18	PUPA	9	12
Lucilia sericata	18	PUPA	9	12
Lucilia sericata	18	PUPA	10	12
Lucilia sericata	18	PUPA	10	12
Lucilia sericata	18	PUPA	10	12
Lucilia sericata	18	PUPA	10	12
Lucilia sericata	18	PUPA	10	12
Lucilia sericata	18	TOTAL	1	31
Lucilia sericata	18	TOTAL	1	31
Lucilia sericata	18	TOTAL	1	31
Lucilia sericata	18	TOTAL	1	31
Lucilia sericata	18	TOTAL	1	31
Lucilia sericata	18	TOTAL	2	29
Lucilia sericata	18	TOTAL	2	29
Lucilia sericata	18	TOTAL	2	29
Lucilia sericata	18	TOTAL	2	29
Lucilia sericata	18	TOTAL	2	29
Lucilia sericata	18	TOTAL	3	31
Lucilia sericata	18	TOTAL	3	31
Lucilia sericata	18	TOTAL	3	31
Lucilia sericata	18	TOTAL	3	31
Lucilia sericata	18	TOTAL	3	31
Lucilia sericata	18	TOTAL	4	31
Lucilia sericata	18	TOTAL	4	31
Lucilia sericata	18	TOTAL	4	31
Lucilia sericata	18	TOTAL	4	31
Lucilia sericata	18	TOTAL	4	31
Lucilia sericata	18	TOTAL	5	32
Lucilia sericata	18	TOTAL	5	32
Lucilia sericata	18	TOTAL	5	32
Lucilia sericata	18	TOTAL	5	32
Lucilia sericata	18	TOTAL	5	32
Lucilia sericata	18	TOTAL	6	30
Lucilia sericata	18	TOTAL	6	30
Lucilia sericata	18	TOTAL	6	30
Lucilia sericata	18	TOTAL	6	30
Lucilia sericata	18	TOTAL	6	30
Lucilia sericata	18	TOTAL	7	32
Lucilia sericata	18	TOTAL	7	32
Lucilia sericata	18	TOTAL	7	32
Lucilia sericata	18	TOTAL	7	32
Lucilia sericata	18	TOTAL	7	32
Lucilia sericata	18	TOTAL	8	32
Lucilia sericata	18	TOTAL	8	32
Lucilia sericata	18	TOTAL	8	32
Lucilia sericata	18	TOTAL	8	32
Lucilia sericata	18	TOTAL	8	32
Lucilia sericata	18	TOTAL	9	32
Lucilia sericata	18	TOTAL	9	32
Lucilia sericata	18	TOTAL	9	32
Lucilia sericata	18	TOTAL	9	32
Lucilia sericata	18	TOTAL	9	32
Lucilia sericata	18	TOTAL	10	31
Lucilia sericata	18	TOTAL	10	31
Lucilia sericata	18	TOTAL	10	31
Lucilia sericata	18	TOTAL	10	31
Lucilia sericata	18	TOTAL	10	31
Lucilia sericata	23	H	1	1
Lucilia sericata	23	H	1	1
Lucilia sericata	23	H	1	1
Lucilia sericata	23	H	1	1
Lucilia sericata	23	H	1	1
Lucilia sericata	23	H	2	1
Lucilia sericata	23	H	2	1
Lucilia sericata	23	H	2	1
Lucilia sericata	23	H	2	1
Lucilia sericata	23	H	2	1
Lucilia sericata	23	H	3	1
Lucilia sericata	23	H	3	1
Lucilia sericata	23	H	3	1
Lucilia sericata	23	H	3	1
Lucilia sericata	23	H	3	1
Lucilia sericata	23	H	4	1
Lucilia sericata	23	H	4	1
Lucilia sericata	23	H	4	1
Lucilia sericata	23	H	4	1
Lucilia sericata	23	H	4	1
Lucilia sericata	23	H	5	1
Lucilia sericata	23	H	5	1
Lucilia sericata	23	H	5	1
Lucilia sericata	23	H	5	1
Lucilia sericata	23	H	5	1
Lucilia sericata	23	H	6	1
Lucilia sericata	23	H	6	1
Lucilia sericata	23	H	6	1
Lucilia sericata	23	H	6	1
Lucilia sericata	23	H	6	1
Lucilia sericata	23	H	7	1
Lucilia sericata	23	H	7	1
Lucilia sericata	23	H	7	1
Lucilia sericata	23	H	7	1
Lucilia sericata	23	H	7	1
Lucilia sericata	23	H	8	1
Lucilia sericata	23	H	8	1
Lucilia sericata	23	H	8	1
Lucilia sericata	23	H	8	1
Lucilia sericata	23	H	8	1
Lucilia sericata	23	H	9	1
Lucilia sericata	23	H	9	1
Lucilia sericata	23	H	9	1
Lucilia sericata	23	H	9	1
Lucilia sericata	23	H	9	1
Lucilia sericata	23	H	10	1
Lucilia sericata	23	H	10	1
Lucilia sericata	23	H	10	1
Lucilia sericata	23	H	10	1
Lucilia sericata	23	H	10	1
Lucilia sericata	23	L1	1	1
Lucilia sericata	23	L1	1	1
Lucilia sericata	23	L1	1	1
Lucilia sericata	23	L1	1	1
Lucilia sericata	23	L1	1	1
Lucilia sericata	23	L1	2	1
Lucilia sericata	23	L1	2	1
Lucilia sericata	23	L1	2	1
Lucilia sericata	23	L1	2	1
Lucilia sericata	23	L1	2	1
Lucilia sericata	23	L1	3	1
Lucilia sericata	23	L1	3	1
Lucilia sericata	23	L1	3	1
Lucilia sericata	23	L1	3	1
Lucilia sericata	23	L1	3	1
Lucilia sericata	23	L1	4	1
Lucilia sericata	23	L1	4	1
Lucilia sericata	23	L1	4	1
Lucilia sericata	23	L1	4	1
Lucilia sericata	23	L1	4	1
Lucilia sericata	23	L1	5	1
Lucilia sericata	23	L1	5	1
Lucilia sericata	23	L1	5	1
Lucilia sericata	23	L1	5	1
Lucilia sericata	23	L1	5	1
Lucilia sericata	23	L1	6	1
Lucilia sericata	23	L1	6	1
Lucilia sericata	23	L1	6	1
Lucilia sericata	23	L1	6	1
Lucilia sericata	23	L1	6	1
Lucilia sericata	23	L1	7	1
Lucilia sericata	23	L1	7	1
Lucilia sericata	23	L1	7	1
Lucilia sericata	23	L1	7	1
Lucilia sericata	23	L1	7	1
Lucilia sericata	23	L1	8	1
Lucilia sericata	23	L1	8	1
Lucilia sericata	23	L1	8	1
Lucilia sericata	23	L1	8	1
Lucilia sericata	23	L1	8	1
Lucilia sericata	23	L1	9	1
Lucilia sericata	23	L1	9	1
Lucilia sericata	23	L1	9	1
Lucilia sericata	23	L1	9	1
Lucilia sericata	23	L1	9	1
Lucilia sericata	23	L1	10	1
Lucilia sericata	23	L1	10	1
Lucilia sericata	23	L1	10	1
Lucilia sericata	23	L1	10	1
Lucilia sericata	23	L1	10	1
Lucilia sericata	23	L2	1	2
Lucilia sericata	23	L2	1	2
Lucilia sericata	23	L2	1	2
Lucilia sericata	23	L2	1	2
Lucilia sericata	23	L2	1	2
Lucilia sericata	23	L2	2	2
Lucilia sericata	23	L2	2	2
Lucilia sericata	23	L2	2	2
Lucilia sericata	23	L2	2	2
Lucilia sericata	23	L2	2	2
Lucilia sericata	23	L2	3	2
Lucilia sericata	23	L2	3	2
Lucilia sericata	23	L2	3	2
Lucilia sericata	23	L2	3	2
Lucilia sericata	23	L2	3	2
Lucilia sericata	23	L2	4	2
Lucilia sericata	23	L2	4	2
Lucilia sericata	23	L2	4	2
Lucilia sericata	23	L2	4	2
Lucilia sericata	23	L2	4	2
Lucilia sericata	23	L2	5	2
Lucilia sericata	23	L2	5	2
Lucilia sericata	23	L2	5	2
Lucilia sericata	23	L2	5	2
Lucilia sericata	23	L2	5	2
Lucilia sericata	23	L2	6	2
Lucilia sericata	23	L2	6	2
Lucilia sericata	23	L2	6	2
Lucilia sericata	23	L2	6	2
Lucilia sericata	23	L2	6	2
Lucilia sericata	23	L2	7	2
Lucilia sericata	23	L2	7	2
Lucilia sericata	23	L2	7	2
Lucilia sericata	23	L2	7	2
Lucilia sericata	23	L2	7	2
Lucilia sericata	23	L2	8	2
Lucilia sericata	23	L2	8	2
Lucilia sericata	23	L2	8	2
Lucilia sericata	23	L2	8	2
Lucilia sericata	23	L2	8	2
Lucilia sericata	23	L2	9	2
Lucilia sericata	23	L2	9	2
Lucilia sericata	23	L2	9	2
Lucilia sericata	23	L2	9	2
Lucilia sericata	23	L2	9	2
Lucilia sericata	23	L2	10	2
Lucilia sericata	23	L2	10	2
Lucilia sericata	23	L2	10	2
Lucilia sericata	23	L2	10	2
Lucilia sericata	23	L2	10	2
Lucilia sericata	23	L3	1	3
Lucilia sericata	23	L3	1	3
Lucilia sericata	23	L3	1	3
Lucilia sericata	23	L3	1	3
Lucilia sericata	23	L3	1	3
Lucilia sericata	23	L3	2	4
Lucilia sericata	23	L3	2	4
Lucilia sericata	23	L3	2	4
Lucilia sericata	23	L3	2	4
Lucilia sericata	23	L3	2	4
Lucilia sericata	23	L3	3	4
Lucilia sericata	23	L3	3	4
Lucilia sericata	23	L3	3	4
Lucilia sericata	23	L3	3	4
Lucilia sericata	23	L3	3	4
Lucilia sericata	23	L3	4	3
Lucilia sericata	23	L3	4	3
Lucilia sericata	23	L3	4	3
Lucilia sericata	23	L3	4	3
Lucilia sericata	23	L3	4	3
Lucilia sericata	23	L3	5	4
Lucilia sericata	23	L3	5	4
Lucilia sericata	23	L3	5	4
Lucilia sericata	23	L3	5	4
Lucilia sericata	23	L3	5	4
Lucilia sericata	23	L3	6	4
Lucilia sericata	23	L3	6	4
Lucilia sericata	23	L3	6	4
Lucilia sericata	23	L3	6	4
Lucilia sericata	23	L3	6	4
Lucilia sericata	23	L3	7	4
Lucilia sericata	23	L3	7	4
Lucilia sericata	23	L3	7	4
Lucilia sericata	23	L3	7	4
Lucilia sericata	23	L3	7	4
Lucilia sericata	23	L3	8	4
Lucilia sericata	23	L3	8	4
Lucilia sericata	23	L3	8	4
Lucilia sericata	23	L3	8	4
Lucilia sericata	23	L3	8	4
Lucilia sericata	23	L3	9	4
Lucilia sericata	23	L3	9	4
Lucilia sericata	23	L3	9	4
Lucilia sericata	23	L3	9	4
Lucilia sericata	23	L3	9	4
Lucilia sericata	23	L3	10	4
Lucilia sericata	23	L3	10	4
Lucilia sericata	23	L3	10	4
Lucilia sericata	23	L3	10	4
Lucilia sericata	23	L3	10	4
Lucilia sericata	23	L3F	1	2
Lucilia sericata	23	L3F	1	2
Lucilia sericata	23	L3F	1	2
Lucilia sericata	23	L3F	1	2
Lucilia sericata	23	L3F	1	2
Lucilia sericata	23	L3F	2	2
Lucilia sericata	23	L3F	2	2
Lucilia sericata	23	L3F	2	2
Lucilia sericata	23	L3F	2	2
Lucilia sericata	23	L3F	2	2
Lucilia sericata	23	L3F	3	2
Lucilia sericata	23	L3F	3	2
Lucilia sericata	23	L3F	3	2
Lucilia sericata	23	L3F	3	2
Lucilia sericata	23	L3F	3	2
Lucilia sericata	23	L3F	4	2
Lucilia sericata	23	L3F	4	2
Lucilia sericata	23	L3F	4	2
Lucilia sericata	23	L3F	4	2
Lucilia sericata	23	L3F	4	2
Lucilia sericata	23	L3F	5	2
Lucilia sericata	23	L3F	5	2
Lucilia sericata	23	L3F	5	2
Lucilia sericata	23	L3F	5	2
Lucilia sericata	23	L3F	5	2
Lucilia sericata	23	L3F	6	2
Lucilia sericata	23	L3F	6	2
Lucilia sericata	23	L3F	6	2
Lucilia sericata	23	L3F	6	2
Lucilia sericata	23	L3F	6	2
Lucilia sericata	23	L3F	7	2
Lucilia sericata	23	L3F	7	2
Lucilia sericata	23	L3F	7	2
Lucilia sericata	23	L3F	7	2
Lucilia sericata	23	L3F	7	2
Lucilia sericata	23	L3F	8	2
Lucilia sericata	23	L3F	8	2
Lucilia sericata	23	L3F	8	2
Lucilia sericata	23	L3F	8	2
Lucilia sericata	23	L3F	8	2
Lucilia sericata	23	L3F	9	2
Lucilia sericata	23	L3F	9	2
Lucilia sericata	23	L3F	9	2
Lucilia sericata	23	L3F	9	2
Lucilia sericata	23	L3F	9	2
Lucilia sericata	23	L3F	10	2
Lucilia sericata	23	L3F	10	2
Lucilia sericata	23	L3F	10	2
Lucilia sericata	23	L3F	10	2
Lucilia sericata	23	L3F	10	2
Lucilia sericata	23	L3P	1	1
Lucilia sericata	23	L3P	1	1
Lucilia sericata	23	L3P	1	1
Lucilia sericata	23	L3P	1	1
Lucilia sericata	23	L3P	1	1
Lucilia sericata	23	L3P	2	2
Lucilia sericata	23	L3P	2	2
Lucilia sericata	23	L3P	2	2
Lucilia sericata	23	L3P	2	2
Lucilia sericata	23	L3P	2	2
Lucilia sericata	23	L3P	3	2
Lucilia sericata	23	L3P	3	2
Lucilia sericata	23	L3P	3	2
Lucilia sericata	23	L3P	3	2
Lucilia sericata	23	L3P	3	2
Lucilia sericata	23	L3P	4	1
Lucilia sericata	23	L3P	4	1
Lucilia sericata	23	L3P	4	1
Lucilia sericata	23	L3P	4	1
Lucilia sericata	23	L3P	4	1
Lucilia sericata	23	L3P	5	2
Lucilia sericata	23	L3P	5	2
Lucilia sericata	23	L3P	5	2
Lucilia sericata	23	L3P	5	2
Lucilia sericata	23	L3P	5	2
Lucilia sericata	23	L3P	6	2
Lucilia sericata	23	L3P	6	2
Lucilia sericata	23	L3P	6	2
Lucilia sericata	23	L3P	6	2
Lucilia sericata	23	L3P	6	2
Lucilia sericata	23	L3P	7	2
Lucilia sericata	23	L3P	7	2
Lucilia sericata	23	L3P	7	2
Lucilia sericata	23	L3P	7	2
Lucilia sericata	23	L3P	7	2
Lucilia sericata	23	L3P	8	2
Lucilia sericata	23	L3P	8	2
Lucilia sericata	23	L3P	8	2
Lucilia sericata	23	L3P	8	2
Lucilia sericata	23	L3P	8	2
Lucilia sericata	23	L3P	9	2
Lucilia sericata	23	L3P	9	2
Lucilia sericata	23	L3P	9	2
Lucilia sericata	23	L3P	9	2
Lucilia sericata	23	L3P	9	2
Lucilia sericata	23	L3P	10	2
Lucilia sericata	23	L3P	10	2
Lucilia sericata	23	L3P	10	2
Lucilia sericata	23	L3P	10	2
Lucilia sericata	23	L3P	10	2
Lucilia sericata	23	Larva	1	6
Lucilia sericata	23	Larva	1	6
Lucilia sericata	23	Larva	1	6
Lucilia sericata	23	Larva	1	6
Lucilia sericata	23	Larva	1	6
Lucilia sericata	23	Larva	2	7
Lucilia sericata	23	Larva	2	7
Lucilia sericata	23	Larva	2	7
Lucilia sericata	23	Larva	2	7
Lucilia sericata	23	Larva	2	7
Lucilia sericata	23	Larva	3	7
Lucilia sericata	23	Larva	3	7
Lucilia sericata	23	Larva	3	7
Lucilia sericata	23	Larva	3	7
Lucilia sericata	23	Larva	3	7
Lucilia sericata	23	Larva	4	6
Lucilia sericata	23	Larva	4	6
Lucilia sericata	23	Larva	4	6
Lucilia sericata	23	Larva	4	6
Lucilia sericata	23	Larva	4	6
Lucilia sericata	23	Larva	5	7
Lucilia sericata	23	Larva	5	7
Lucilia sericata	23	Larva	5	7
Lucilia sericata	23	Larva	5	7
Lucilia sericata	23	Larva	5	7
Lucilia sericata	23	Larva	6	7
Lucilia sericata	23	Larva	6	7
Lucilia sericata	23	Larva	6	7
Lucilia sericata	23	Larva	6	7
Lucilia sericata	23	Larva	6	7
Lucilia sericata	23	Larva	7	7
Lucilia sericata	23	Larva	7	7
Lucilia sericata	23	Larva	7	7
Lucilia sericata	23	Larva	7	7
Lucilia sericata	23	Larva	7	7
Lucilia sericata	23	Larva	8	7
Lucilia sericata	23	Larva	8	7
Lucilia sericata	23	Larva	8	7
Lucilia sericata	23	Larva	8	7
Lucilia sericata	23	Larva	8	7
Lucilia sericata	23	Larva	9	7
Lucilia sericata	23	Larva	9	7
Lucilia sericata	23	Larva	9	7
Lucilia sericata	23	Larva	9	7
Lucilia sericata	23	Larva	9	7
Lucilia sericata	23	Larva	10	7
Lucilia sericata	23	Larva	10	7
Lucilia sericata	23	Larva	10	7
Lucilia sericata	23	Larva	10	7
Lucilia sericata	23	Larva	10	7
Lucilia sericata	23	O - P	1	7
Lucilia sericata	23	O - P	1	7
Lucilia sericata	23	O - P	1	7
Lucilia sericata	23	O - P	1	7
Lucilia sericata	23	O - P	1	7
Lucilia sericata	23	O - P	2	8
Lucilia sericata	23	O - P	2	8
Lucilia sericata	23	O - P	2	8
Lucilia sericata	23	O - P	2	8
Lucilia sericata	23	O - P	2	8
Lucilia sericata	23	O - P	3	8
Lucilia sericata	23	O - P	3	8
Lucilia sericata	23	O - P	3	8
Lucilia sericata	23	O - P	3	8
Lucilia sericata	23	O - P	3	8
Lucilia sericata	23	O - P	4	7
Lucilia sericata	23	O - P	4	7
Lucilia sericata	23	O - P	4	7
Lucilia sericata	23	O - P	4	7
Lucilia sericata	23	O - P	4	7
Lucilia sericata	23	O - P	5	8
Lucilia sericata	23	O - P	5	8
Lucilia sericata	23	O - P	5	8
Lucilia sericata	23	O - P	5	8
Lucilia sericata	23	O - P	5	8
Lucilia sericata	23	O - P	6	8
Lucilia sericata	23	O - P	6	8
Lucilia sericata	23	O - P	6	8
Lucilia sericata	23	O - P	6	8
Lucilia sericata	23	O - P	6	8
Lucilia sericata	23	O - P	7	8
Lucilia sericata	23	O - P	7	8
Lucilia sericata	23	O - P	7	8
Lucilia sericata	23	O - P	7	8
Lucilia sericata	23	O - P	7	8
Lucilia sericata	23	O - P	8	8
Lucilia sericata	23	O - P	8	8
Lucilia sericata	23	O - P	8	8
Lucilia sericata	23	O - P	8	8
Lucilia sericata	23	O - P	8	8
Lucilia sericata	23	O - P	9	8
Lucilia sericata	23	O - P	9	8
Lucilia sericata	23	O - P	9	8
Lucilia sericata	23	O - P	9	8
Lucilia sericata	23	O - P	9	8
Lucilia sericata	23	O - P	10	8
Lucilia sericata	23	O - P	10	8
Lucilia sericata	23	O - P	10	8
Lucilia sericata	23	O - P	10	8
Lucilia sericata	23	O - P	10	8
Lucilia sericata	23	PUPA	1	9
Lucilia sericata	23	PUPA	1	9
Lucilia sericata	23	PUPA	1	9
Lucilia sericata	23	PUPA	1	9
Lucilia sericata	23	PUPA	1	9
Lucilia sericata	23	PUPA	2	8
Lucilia sericata	23	PUPA	2	8
Lucilia sericata	23	PUPA	2	8
Lucilia sericata	23	PUPA	2	8
Lucilia sericata	23	PUPA	2	8
Lucilia sericata	23	PUPA	3	8
Lucilia sericata	23	PUPA	3	8
Lucilia sericata	23	PUPA	3	8
Lucilia sericata	23	PUPA	3	8
Lucilia sericata	23	PUPA	3	8
Lucilia sericata	23	PUPA	4	9
Lucilia sericata	23	PUPA	4	9
Lucilia sericata	23	PUPA	4	9
Lucilia sericata	23	PUPA	4	9
Lucilia sericata	23	PUPA	4	9
Lucilia sericata	23	PUPA	5	10
Lucilia sericata	23	PUPA	5	10
Lucilia sericata	23	PUPA	5	10
Lucilia sericata	23	PUPA	5	10
Lucilia sericata	23	PUPA	5	10
Lucilia sericata	23	PUPA	6	9
Lucilia sericata	23	PUPA	6	9
Lucilia sericata	23	PUPA	6	9
Lucilia sericata	23	PUPA	6	9
Lucilia sericata	23	PUPA	6	9
Lucilia sericata	23	PUPA	7	9
Lucilia sericata	23	PUPA	7	9
Lucilia sericata	23	PUPA	7	9
Lucilia sericata	23	PUPA	7	9
Lucilia sericata	23	PUPA	7	9
Lucilia sericata	23	PUPA	8	9
Lucilia sericata	23	PUPA	8	9
Lucilia sericata	23	PUPA	8	9
Lucilia sericata	23	PUPA	8	9
Lucilia sericata	23	PUPA	8	9
Lucilia sericata	23	PUPA	9	10
Lucilia sericata	23	PUPA	9	10
Lucilia sericata	23	PUPA	9	10
Lucilia sericata	23	PUPA	9	10
Lucilia sericata	23	PUPA	9	10
Lucilia sericata	23	PUPA	10	9
Lucilia sericata	23	PUPA	10	9
Lucilia sericata	23	PUPA	10	9
Lucilia sericata	23	PUPA	10	9
Lucilia sericata	23	PUPA	10	9
Lucilia sericata	23	TOTAL	1	16
Lucilia sericata	23	TOTAL	1	16
Lucilia sericata	23	TOTAL	1	16
Lucilia sericata	23	TOTAL	1	16
Lucilia sericata	23	TOTAL	1	16
Lucilia sericata	23	TOTAL	2	16
Lucilia sericata	23	TOTAL	2	16
Lucilia sericata	23	TOTAL	2	16
Lucilia sericata	23	TOTAL	2	16
Lucilia sericata	23	TOTAL	2	16
Lucilia sericata	23	TOTAL	3	16
Lucilia sericata	23	TOTAL	3	16
Lucilia sericata	23	TOTAL	3	16
Lucilia sericata	23	TOTAL	3	16
Lucilia sericata	23	TOTAL	3	16
Lucilia sericata	23	TOTAL	4	16
Lucilia sericata	23	TOTAL	4	16
Lucilia sericata	23	TOTAL	4	16
Lucilia sericata	23	TOTAL	4	16
Lucilia sericata	23	TOTAL	4	16
Lucilia sericata	23	TOTAL	5	18
Lucilia sericata	23	TOTAL	5	18
Lucilia sericata	23	TOTAL	5	18
Lucilia sericata	23	TOTAL	5	18
Lucilia sericata	23	TOTAL	5	18
Lucilia sericata	23	TOTAL	6	17
Lucilia sericata	23	TOTAL	6	17
Lucilia sericata	23	TOTAL	6	17
Lucilia sericata	23	TOTAL	6	17
Lucilia sericata	23	TOTAL	6	17
Lucilia sericata	23	TOTAL	7	17
Lucilia sericata	23	TOTAL	7	17
Lucilia sericata	23	TOTAL	7	17
Lucilia sericata	23	TOTAL	7	17
Lucilia sericata	23	TOTAL	7	17
Lucilia sericata	23	TOTAL	8	17
Lucilia sericata	23	TOTAL	8	17
Lucilia sericata	23	TOTAL	8	17
Lucilia sericata	23	TOTAL	8	17
Lucilia sericata	23	TOTAL	8	17
Lucilia sericata	23	TOTAL	9	18
Lucilia sericata	23	TOTAL	9	18
Lucilia sericata	23	TOTAL	9	18
Lucilia sericata	23	TOTAL	9	18
Lucilia sericata	23	TOTAL	9	18
Lucilia sericata	23	TOTAL	10	17
Lucilia sericata	23	TOTAL	10	17
Lucilia sericata	23	TOTAL	10	17
Lucilia sericata	23	TOTAL	10	17
Lucilia sericata	23	TOTAL	10	17
Lucilia sericata	28	H	1	1
Lucilia sericata	28	H	1	1
Lucilia sericata	28	H	1	1
Lucilia sericata	28	H	1	1
Lucilia sericata	28	H	1	1
Lucilia sericata	28	H	2	1
Lucilia sericata	28	H	2	1
Lucilia sericata	28	H	2	1
Lucilia sericata	28	H	2	1
Lucilia sericata	28	H	2	1
Lucilia sericata	28	H	3	1
Lucilia sericata	28	H	3	1
Lucilia sericata	28	H	3	1
Lucilia sericata	28	H	3	1
Lucilia sericata	28	H	3	1
Lucilia sericata	28	H	4	1
Lucilia sericata	28	H	4	1
Lucilia sericata	28	H	4	1
Lucilia sericata	28	H	4	1
Lucilia sericata	28	H	4	1
Lucilia sericata	28	H	5	1
Lucilia sericata	28	H	5	1
Lucilia sericata	28	H	5	1
Lucilia sericata	28	H	5	1
Lucilia sericata	28	H	5	1
Lucilia sericata	28	H	6	1
Lucilia sericata	28	H	6	1
Lucilia sericata	28	H	6	1
Lucilia sericata	28	H	6	1
Lucilia sericata	28	H	6	1
Lucilia sericata	28	H	7	1
Lucilia sericata	28	H	7	1
Lucilia sericata	28	H	7	1
Lucilia sericata	28	H	7	1
Lucilia sericata	28	H	7	1
Lucilia sericata	28	H	8	1
Lucilia sericata	28	H	8	1
Lucilia sericata	28	H	8	1
Lucilia sericata	28	H	8	1
Lucilia sericata	28	H	8	1
Lucilia sericata	28	H	9	1
Lucilia sericata	28	H	9	1
Lucilia sericata	28	H	9	1
Lucilia sericata	28	H	9	1
Lucilia sericata	28	H	9	1
Lucilia sericata	28	H	10	1
Lucilia sericata	28	H	10	1
Lucilia sericata	28	H	10	1
Lucilia sericata	28	H	10	1
Lucilia sericata	28	H	10	1
Lucilia sericata	28	L1	1	1
Lucilia sericata	28	L1	1	1
Lucilia sericata	28	L1	1	1
Lucilia sericata	28	L1	1	1
Lucilia sericata	28	L1	1	1
Lucilia sericata	28	L1	2	1
Lucilia sericata	28	L1	2	1
Lucilia sericata	28	L1	2	1
Lucilia sericata	28	L1	2	1
Lucilia sericata	28	L1	2	1
Lucilia sericata	28	L1	3	1
Lucilia sericata	28	L1	3	1
Lucilia sericata	28	L1	3	1
Lucilia sericata	28	L1	3	1
Lucilia sericata	28	L1	3	1
Lucilia sericata	28	L1	4	1
Lucilia sericata	28	L1	4	1
Lucilia sericata	28	L1	4	1
Lucilia sericata	28	L1	4	1
Lucilia sericata	28	L1	4	1
Lucilia sericata	28	L1	5	1
Lucilia sericata	28	L1	5	1
Lucilia sericata	28	L1	5	1
Lucilia sericata	28	L1	5	1
Lucilia sericata	28	L1	5	1
Lucilia sericata	28	L1	6	1
Lucilia sericata	28	L1	6	1
Lucilia sericata	28	L1	6	1
Lucilia sericata	28	L1	6	1
Lucilia sericata	28	L1	6	1
Lucilia sericata	28	L1	7	1
Lucilia sericata	28	L1	7	1
Lucilia sericata	28	L1	7	1
Lucilia sericata	28	L1	7	1
Lucilia sericata	28	L1	7	1
Lucilia sericata	28	L1	8	1
Lucilia sericata	28	L1	8	1
Lucilia sericata	28	L1	8	1
Lucilia sericata	28	L1	8	1
Lucilia sericata	28	L1	8	1
Lucilia sericata	28	L1	9	1
Lucilia sericata	28	L1	9	1
Lucilia sericata	28	L1	9	1
Lucilia sericata	28	L1	9	1
Lucilia sericata	28	L1	9	1
Lucilia sericata	28	L1	10	1
Lucilia sericata	28	L1	10	1
Lucilia sericata	28	L1	10	1
Lucilia sericata	28	L1	10	1
Lucilia sericata	28	L1	10	1
Lucilia sericata	28	L2	1	1
Lucilia sericata	28	L2	1	1
Lucilia sericata	28	L2	1	1
Lucilia sericata	28	L2	1	1
Lucilia sericata	28	L2	1	1
Lucilia sericata	28	L2	2	1
Lucilia sericata	28	L2	2	1
Lucilia sericata	28	L2	2	1
Lucilia sericata	28	L2	2	1
Lucilia sericata	28	L2	2	1
Lucilia sericata	28	L2	3	1
Lucilia sericata	28	L2	3	1
Lucilia sericata	28	L2	3	1
Lucilia sericata	28	L2	3	1
Lucilia sericata	28	L2	3	1
Lucilia sericata	28	L2	4	1
Lucilia sericata	28	L2	4	1
Lucilia sericata	28	L2	4	1
Lucilia sericata	28	L2	4	1
Lucilia sericata	28	L2	4	1
Lucilia sericata	28	L2	5	1
Lucilia sericata	28	L2	5	1
Lucilia sericata	28	L2	5	1
Lucilia sericata	28	L2	5	1
Lucilia sericata	28	L2	5	1
Lucilia sericata	28	L2	6	1
Lucilia sericata	28	L2	6	1
Lucilia sericata	28	L2	6	1
Lucilia sericata	28	L2	6	1
Lucilia sericata	28	L2	6	1
Lucilia sericata	28	L2	7	1
Lucilia sericata	28	L2	7	1
Lucilia sericata	28	L2	7	1
Lucilia sericata	28	L2	7	1
Lucilia sericata	28	L2	7	1
Lucilia sericata	28	L2	8	1
Lucilia sericata	28	L2	8	1
Lucilia sericata	28	L2	8	1
Lucilia sericata	28	L2	8	1
Lucilia sericata	28	L2	8	1
Lucilia sericata	28	L2	9	1
Lucilia sericata	28	L2	9	1
Lucilia sericata	28	L2	9	1
Lucilia sericata	28	L2	9	1
Lucilia sericata	28	L2	9	1
Lucilia sericata	28	L2	10	1
Lucilia sericata	28	L2	10	1
Lucilia sericata	28	L2	10	1
Lucilia sericata	28	L2	10	1
Lucilia sericata	28	L2	10	1
Lucilia sericata	28	L3	1	4
Lucilia sericata	28	L3	1	4
Lucilia sericata	28	L3	1	4
Lucilia sericata	28	L3	1	4
Lucilia sericata	28	L3	1	4
Lucilia sericata	28	L3	2	4
Lucilia sericata	28	L3	2	4
Lucilia sericata	28	L3	2	4
Lucilia sericata	28	L3	2	4
Lucilia sericata	28	L3	2	4
Lucilia sericata	28	L3	3	4
Lucilia sericata	28	L3	3	4
Lucilia sericata	28	L3	3	4
Lucilia sericata	28	L3	3	4
Lucilia sericata	28	L3	3	4
Lucilia sericata	28	L3	4	4
Lucilia sericata	28	L3	4	4
Lucilia sericata	28	L3	4	4
Lucilia sericata	28	L3	4	4
Lucilia sericata	28	L3	4	4
Lucilia sericata	28	L3	5	4
Lucilia sericata	28	L3	5	4
Lucilia sericata	28	L3	5	4
Lucilia sericata	28	L3	5	4
Lucilia sericata	28	L3	5	4
Lucilia sericata	28	L3	6	4
Lucilia sericata	28	L3	6	4
Lucilia sericata	28	L3	6	4
Lucilia sericata	28	L3	6	4
Lucilia sericata	28	L3	6	4
Lucilia sericata	28	L3	7	4
Lucilia sericata	28	L3	7	4
Lucilia sericata	28	L3	7	4
Lucilia sericata	28	L3	7	4
Lucilia sericata	28	L3	7	4
Lucilia sericata	28	L3	8	4
Lucilia sericata	28	L3	8	4
Lucilia sericata	28	L3	8	4
Lucilia sericata	28	L3	8	4
Lucilia sericata	28	L3	8	4
Lucilia sericata	28	L3	9	4
Lucilia sericata	28	L3	9	4
Lucilia sericata	28	L3	9	4
Lucilia sericata	28	L3	9	4
Lucilia sericata	28	L3	9	4
Lucilia sericata	28	L3	10	4
Lucilia sericata	28	L3	10	4
Lucilia sericata	28	L3	10	4
Lucilia sericata	28	L3	10	4
Lucilia sericata	28	L3	10	4
Lucilia sericata	28	L3F	1	3
Lucilia sericata	28	L3F	1	3
Lucilia sericata	28	L3F	1	3
Lucilia sericata	28	L3F	1	3
Lucilia sericata	28	L3F	1	3
Lucilia sericata	28	L3F	2	3
Lucilia sericata	28	L3F	2	3
Lucilia sericata	28	L3F	2	3
Lucilia sericata	28	L3F	2	3
Lucilia sericata	28	L3F	2	3
Lucilia sericata	28	L3F	3	3
Lucilia sericata	28	L3F	3	3
Lucilia sericata	28	L3F	3	3
Lucilia sericata	28	L3F	3	3
Lucilia sericata	28	L3F	3	3
Lucilia sericata	28	L3F	4	3
Lucilia sericata	28	L3F	4	3
Lucilia sericata	28	L3F	4	3
Lucilia sericata	28	L3F	4	3
Lucilia sericata	28	L3F	4	3
Lucilia sericata	28	L3F	5	3
Lucilia sericata	28	L3F	5	3
Lucilia sericata	28	L3F	5	3
Lucilia sericata	28	L3F	5	3
Lucilia sericata	28	L3F	5	3
Lucilia sericata	28	L3F	6	3
Lucilia sericata	28	L3F	6	3
Lucilia sericata	28	L3F	6	3
Lucilia sericata	28	L3F	6	3
Lucilia sericata	28	L3F	6	3
Lucilia sericata	28	L3F	7	3
Lucilia sericata	28	L3F	7	3
Lucilia sericata	28	L3F	7	3
Lucilia sericata	28	L3F	7	3
Lucilia sericata	28	L3F	7	3
Lucilia sericata	28	L3F	8	3
Lucilia sericata	28	L3F	8	3
Lucilia sericata	28	L3F	8	3
Lucilia sericata	28	L3F	8	3
Lucilia sericata	28	L3F	8	3
Lucilia sericata	28	L3F	9	3
Lucilia sericata	28	L3F	9	3
Lucilia sericata	28	L3F	9	3
Lucilia sericata	28	L3F	9	3
Lucilia sericata	28	L3F	9	3
Lucilia sericata	28	L3F	10	3
Lucilia sericata	28	L3F	10	3
Lucilia sericata	28	L3F	10	3
Lucilia sericata	28	L3F	10	3
Lucilia sericata	28	L3F	10	3
Lucilia sericata	28	L3P	1	1
Lucilia sericata	28	L3P	1	1
Lucilia sericata	28	L3P	1	1
Lucilia sericata	28	L3P	1	1
Lucilia sericata	28	L3P	1	1
Lucilia sericata	28	L3P	2	1
Lucilia sericata	28	L3P	2	1
Lucilia sericata	28	L3P	2	1
Lucilia sericata	28	L3P	2	1
Lucilia sericata	28	L3P	2	1
Lucilia sericata	28	L3P	3	1
Lucilia sericata	28	L3P	3	1
Lucilia sericata	28	L3P	3	1
Lucilia sericata	28	L3P	3	1
Lucilia sericata	28	L3P	3	1
Lucilia sericata	28	L3P	4	1
Lucilia sericata	28	L3P	4	1
Lucilia sericata	28	L3P	4	1
Lucilia sericata	28	L3P	4	1
Lucilia sericata	28	L3P	4	1
Lucilia sericata	28	L3P	5	1
Lucilia sericata	28	L3P	5	1
Lucilia sericata	28	L3P	5	1
Lucilia sericata	28	L3P	5	1
Lucilia sericata	28	L3P	5	1
Lucilia sericata	28	L3P	6	1
Lucilia sericata	28	L3P	6	1
Lucilia sericata	28	L3P	6	1
Lucilia sericata	28	L3P	6	1
Lucilia sericata	28	L3P	6	1
Lucilia sericata	28	L3P	7	1
Lucilia sericata	28	L3P	7	1
Lucilia sericata	28	L3P	7	1
Lucilia sericata	28	L3P	7	1
Lucilia sericata	28	L3P	7	1
Lucilia sericata	28	L3P	8	1
Lucilia sericata	28	L3P	8	1
Lucilia sericata	28	L3P	8	1
Lucilia sericata	28	L3P	8	1
Lucilia sericata	28	L3P	8	1
Lucilia sericata	28	L3P	9	1
Lucilia sericata	28	L3P	9	1
Lucilia sericata	28	L3P	9	1
Lucilia sericata	28	L3P	9	1
Lucilia sericata	28	L3P	9	1
Lucilia sericata	28	L3P	10	1
Lucilia sericata	28	L3P	10	1
Lucilia sericata	28	L3P	10	1
Lucilia sericata	28	L3P	10	1
Lucilia sericata	28	L3P	10	1
Lucilia sericata	28	Larva	1	6
Lucilia sericata	28	Larva	1	6
Lucilia sericata	28	Larva	1	6
Lucilia sericata	28	Larva	1	6
Lucilia sericata	28	Larva	1	6
Lucilia sericata	28	Larva	2	6
Lucilia sericata	28	Larva	2	6
Lucilia sericata	28	Larva	2	6
Lucilia sericata	28	Larva	2	6
Lucilia sericata	28	Larva	2	6
Lucilia sericata	28	Larva	3	6
Lucilia sericata	28	Larva	3	6
Lucilia sericata	28	Larva	3	6
Lucilia sericata	28	Larva	3	6
Lucilia sericata	28	Larva	3	6
Lucilia sericata	28	Larva	4	6
Lucilia sericata	28	Larva	4	6
Lucilia sericata	28	Larva	4	6
Lucilia sericata	28	Larva	4	6
Lucilia sericata	28	Larva	4	6
Lucilia sericata	28	Larva	5	6
Lucilia sericata	28	Larva	5	6
Lucilia sericata	28	Larva	5	6
Lucilia sericata	28	Larva	5	6
Lucilia sericata	28	Larva	5	6
Lucilia sericata	28	Larva	6	6
Lucilia sericata	28	Larva	6	6
Lucilia sericata	28	Larva	6	6
Lucilia sericata	28	Larva	6	6
Lucilia sericata	28	Larva	6	6
Lucilia sericata	28	Larva	7	6
Lucilia sericata	28	Larva	7	6
Lucilia sericata	28	Larva	7	6
Lucilia sericata	28	Larva	7	6
Lucilia sericata	28	Larva	7	6
Lucilia sericata	28	Larva	8	6
Lucilia sericata	28	Larva	8	6
Lucilia sericata	28	Larva	8	6
Lucilia sericata	28	Larva	8	6
Lucilia sericata	28	Larva	8	6
Lucilia sericata	28	Larva	9	6
Lucilia sericata	28	Larva	9	6
Lucilia sericata	28	Larva	9	6
Lucilia sericata	28	Larva	9	6
Lucilia sericata	28	Larva	9	6
Lucilia sericata	28	Larva	10	6
Lucilia sericata	28	Larva	10	6
Lucilia sericata	28	Larva	10	6
Lucilia sericata	28	Larva	10	6
Lucilia sericata	28	Larva	10	6
Lucilia sericata	28	O - P	1	7
Lucilia sericata	28	O - P	1	7
Lucilia sericata	28	O - P	1	7
Lucilia sericata	28	O - P	1	7
Lucilia sericata	28	O - P	1	7
Lucilia sericata	28	O - P	2	7
Lucilia sericata	28	O - P	2	7
Lucilia sericata	28	O - P	2	7
Lucilia sericata	28	O - P	2	7
Lucilia sericata	28	O - P	2	7
Lucilia sericata	28	O - P	3	7
Lucilia sericata	28	O - P	3	7
Lucilia sericata	28	O - P	3	7
Lucilia sericata	28	O - P	3	7
Lucilia sericata	28	O - P	3	7
Lucilia sericata	28	O - P	4	7
Lucilia sericata	28	O - P	4	7
Lucilia sericata	28	O - P	4	7
Lucilia sericata	28	O - P	4	7
Lucilia sericata	28	O - P	4	7
Lucilia sericata	28	O - P	5	7
Lucilia sericata	28	O - P	5	7
Lucilia sericata	28	O - P	5	7
Lucilia sericata	28	O - P	5	7
Lucilia sericata	28	O - P	5	7
Lucilia sericata	28	O - P	6	7
Lucilia sericata	28	O - P	6	7
Lucilia sericata	28	O - P	6	7
Lucilia sericata	28	O - P	6	7
Lucilia sericata	28	O - P	6	7
Lucilia sericata	28	O - P	7	7
Lucilia sericata	28	O - P	7	7
Lucilia sericata	28	O - P	7	7
Lucilia sericata	28	O - P	7	7
Lucilia sericata	28	O - P	7	7
Lucilia sericata	28	O - P	8	7
Lucilia sericata	28	O - P	8	7
Lucilia sericata	28	O - P	8	7
Lucilia sericata	28	O - P	8	7
Lucilia sericata	28	O - P	8	7
Lucilia sericata	28	O - P	9	7
Lucilia sericata	28	O - P	9	7
Lucilia sericata	28	O - P	9	7
Lucilia sericata	28	O - P	9	7
Lucilia sericata	28	O - P	9	7
Lucilia sericata	28	O - P	10	7
Lucilia sericata	28	O - P	10	7
Lucilia sericata	28	O - P	10	7
Lucilia sericata	28	O - P	10	7
Lucilia sericata	28	O - P	10	7
Lucilia sericata	28	PUPA	1	7
Lucilia sericata	28	PUPA	1	7
Lucilia sericata	28	PUPA	1	7
Lucilia sericata	28	PUPA	1	7
Lucilia sericata	28	PUPA	1	7
Lucilia sericata	28	PUPA	2	7
Lucilia sericata	28	PUPA	2	7
Lucilia sericata	28	PUPA	2	7
Lucilia sericata	28	PUPA	2	7
Lucilia sericata	28	PUPA	2	7
Lucilia sericata	28	PUPA	3	7
Lucilia sericata	28	PUPA	3	7
Lucilia sericata	28	PUPA	3	7
Lucilia sericata	28	PUPA	3	7
Lucilia sericata	28	PUPA	3	7
Lucilia sericata	28	PUPA	4	7
Lucilia sericata	28	PUPA	4	7
Lucilia sericata	28	PUPA	4	7
Lucilia sericata	28	PUPA	4	7
Lucilia sericata	28	PUPA	4	7
Lucilia sericata	28	PUPA	5	6
Lucilia sericata	28	PUPA	5	6
Lucilia sericata	28	PUPA	5	6
Lucilia sericata	28	PUPA	5	6
Lucilia sericata	28	PUPA	5	6
Lucilia sericata	28	PUPA	6	7
Lucilia sericata	28	PUPA	6	7
Lucilia sericata	28	PUPA	6	7
Lucilia sericata	28	PUPA	6	7
Lucilia sericata	28	PUPA	6	7
Lucilia sericata	28	PUPA	7	6
Lucilia sericata	28	PUPA	7	6
Lucilia sericata	28	PUPA	7	6
Lucilia sericata	28	PUPA	7	6
Lucilia sericata	28	PUPA	7	6
Lucilia sericata	28	PUPA	8	6
Lucilia sericata	28	PUPA	8	6
Lucilia sericata	28	PUPA	8	6
Lucilia sericata	28	PUPA	8	6
Lucilia sericata	28	PUPA	8	6
Lucilia sericata	28	PUPA	9	6
Lucilia sericata	28	PUPA	9	6
Lucilia sericata	28	PUPA	9	6
Lucilia sericata	28	PUPA	9	6
Lucilia sericata	28	PUPA	9	6
Lucilia sericata	28	PUPA	10	7
Lucilia sericata	28	PUPA	10	7
Lucilia sericata	28	PUPA	10	7
Lucilia sericata	28	PUPA	10	7
Lucilia sericata	28	PUPA	10	7
Lucilia sericata	28	TOTAL	1	14
Lucilia sericata	28	TOTAL	1	14
Lucilia sericata	28	TOTAL	1	14
Lucilia sericata	28	TOTAL	1	14
Lucilia sericata	28	TOTAL	1	14
Lucilia sericata	28	TOTAL	2	14
Lucilia sericata	28	TOTAL	2	14
Lucilia sericata	28	TOTAL	2	14
Lucilia sericata	28	TOTAL	2	14
Lucilia sericata	28	TOTAL	2	14
Lucilia sericata	28	TOTAL	3	14
Lucilia sericata	28	TOTAL	3	14
Lucilia sericata	28	TOTAL	3	14
Lucilia sericata	28	TOTAL	3	14
Lucilia sericata	28	TOTAL	3	14
Lucilia sericata	28	TOTAL	4	14
Lucilia sericata	28	TOTAL	4	14
Lucilia sericata	28	TOTAL	4	14
Lucilia sericata	28	TOTAL	4	14
Lucilia sericata	28	TOTAL	4	14
Lucilia sericata	28	TOTAL	5	13
Lucilia sericata	28	TOTAL	5	13
Lucilia sericata	28	TOTAL	5	13
Lucilia sericata	28	TOTAL	5	13
Lucilia sericata	28	TOTAL	5	13
Lucilia sericata	28	TOTAL	6	14
Lucilia sericata	28	TOTAL	6	14
Lucilia sericata	28	TOTAL	6	14
Lucilia sericata	28	TOTAL	6	14
Lucilia sericata	28	TOTAL	6	14
Lucilia sericata	28	TOTAL	7	13
Lucilia sericata	28	TOTAL	7	13
Lucilia sericata	28	TOTAL	7	13
Lucilia sericata	28	TOTAL	7	13
Lucilia sericata	28	TOTAL	7	13
Lucilia sericata	28	TOTAL	8	13
Lucilia sericata	28	TOTAL	8	13
Lucilia sericata	28	TOTAL	8	13
Lucilia sericata	28	TOTAL	8	13
Lucilia sericata	28	TOTAL	8	13
Lucilia sericata	28	TOTAL	9	13
Lucilia sericata	28	TOTAL	9	13
Lucilia sericata	28	TOTAL	9	13
Lucilia sericata	28	TOTAL	9	13
Lucilia sericata	28	TOTAL	9	13
Lucilia sericata	28	TOTAL	10	14
Lucilia sericata	28	TOTAL	10	14
Lucilia sericata	28	TOTAL	10	14
Lucilia sericata	28	TOTAL	10	14
Lucilia sericata	28	TOTAL	10	14
Chrysomyia megacephala	18	H	1	2
Chrysomyia megacephala	18	H	1	2
Chrysomyia megacephala	18	H	1	2
Chrysomyia megacephala	18	H	1	2
Chrysomyia megacephala	18	H	1	2
Chrysomyia megacephala	18	H	2	2
Chrysomyia megacephala	18	H	2	2
Chrysomyia megacephala	18	H	2	2
Chrysomyia megacephala	18	H	2	2
Chrysomyia megacephala	18	H	2	2
Chrysomyia megacephala	18	H	3	2
Chrysomyia megacephala	18	H	3	2
Chrysomyia megacephala	18	H	3	2
Chrysomyia megacephala	18	H	3	2
Chrysomyia megacephala	18	H	3	2
Chrysomyia megacephala	18	H	4	2
Chrysomyia megacephala	18	H	4	2
Chrysomyia megacephala	18	H	4	2
Chrysomyia megacephala	18	H	4	2
Chrysomyia megacephala	18	H	4	2
Chrysomyia megacephala	18	H	5	2
Chrysomyia megacephala	18	H	5	2
Chrysomyia megacephala	18	H	5	2
Chrysomyia megacephala	18	H	5	2
Chrysomyia megacephala	18	H	5	2
Chrysomyia megacephala	18	H	6	2
Chrysomyia megacephala	18	H	6	2
Chrysomyia megacephala	18	H	6	2
Chrysomyia megacephala	18	H	6	2
Chrysomyia megacephala	18	H	6	2
Chrysomyia megacephala	18	H	7	2
Chrysomyia megacephala	18	H	7	2
Chrysomyia megacephala	18	H	7	2
Chrysomyia megacephala	18	H	7	2
Chrysomyia megacephala	18	H	7	2
Chrysomyia megacephala	18	H	8	2
Chrysomyia megacephala	18	H	8	2
Chrysomyia megacephala	18	H	8	2
Chrysomyia megacephala	18	H	8	2
Chrysomyia megacephala	18	H	8	2
Chrysomyia megacephala	18	H	9	2
Chrysomyia megacephala	18	H	9	2
Chrysomyia megacephala	18	H	9	2
Chrysomyia megacephala	18	H	9	2
Chrysomyia megacephala	18	H	9	2
Chrysomyia megacephala	18	H	10	2
Chrysomyia megacephala	18	H	10	2
Chrysomyia megacephala	18	H	10	2
Chrysomyia megacephala	18	H	10	2
Chrysomyia megacephala	18	H	10	2
Chrysomyia megacephala	18	L1	1	2
Chrysomyia megacephala	18	L1	1	2
Chrysomyia megacephala	18	L1	1	2
Chrysomyia megacephala	18	L1	1	2
Chrysomyia megacephala	18	L1	1	2
Chrysomyia megacephala	18	L1	2	2
Chrysomyia megacephala	18	L1	2	2
Chrysomyia megacephala	18	L1	2	2
Chrysomyia megacephala	18	L1	2	2
Chrysomyia megacephala	18	L1	2	2
Chrysomyia megacephala	18	L1	3	2
Chrysomyia megacephala	18	L1	3	2
Chrysomyia megacephala	18	L1	3	2
Chrysomyia megacephala	18	L1	3	2
Chrysomyia megacephala	18	L1	3	2
Chrysomyia megacephala	18	L1	4	2
Chrysomyia megacephala	18	L1	4	2
Chrysomyia megacephala	18	L1	4	2
Chrysomyia megacephala	18	L1	4	2
Chrysomyia megacephala	18	L1	4	2
Chrysomyia megacephala	18	L1	5	2
Chrysomyia megacephala	18	L1	5	2
Chrysomyia megacephala	18	L1	5	2
Chrysomyia megacephala	18	L1	5	2
Chrysomyia megacephala	18	L1	5	2
Chrysomyia megacephala	18	L1	6	2
Chrysomyia megacephala	18	L1	6	2
Chrysomyia megacephala	18	L1	6	2
Chrysomyia megacephala	18	L1	6	2
Chrysomyia megacephala	18	L1	6	2
Chrysomyia megacephala	18	L1	7	2
Chrysomyia megacephala	18	L1	7	2
Chrysomyia megacephala	18	L1	7	2
Chrysomyia megacephala	18	L1	7	2
Chrysomyia megacephala	18	L1	7	2
Chrysomyia megacephala	18	L1	8	2
Chrysomyia megacephala	18	L1	8	2
Chrysomyia megacephala	18	L1	8	2
Chrysomyia megacephala	18	L1	8	2
Chrysomyia megacephala	18	L1	8	2
Chrysomyia megacephala	18	L1	9	2
Chrysomyia megacephala	18	L1	9	2
Chrysomyia megacephala	18	L1	9	2
Chrysomyia megacephala	18	L1	9	2
Chrysomyia megacephala	18	L1	9	2
Chrysomyia megacephala	18	L1	10	2
Chrysomyia megacephala	18	L1	10	2
Chrysomyia megacephala	18	L1	10	2
Chrysomyia megacephala	18	L1	10	2
Chrysomyia megacephala	18	L1	10	2
Chrysomyia megacephala	18	L2	1	3
Chrysomyia megacephala	18	L2	1	3
Chrysomyia megacephala	18	L2	1	3
Chrysomyia megacephala	18	L2	1	3
Chrysomyia megacephala	18	L2	1	3
Chrysomyia megacephala	18	L2	2	3
Chrysomyia megacephala	18	L2	2	3
Chrysomyia megacephala	18	L2	2	3
Chrysomyia megacephala	18	L2	2	3
Chrysomyia megacephala	18	L2	2	3
Chrysomyia megacephala	18	L2	3	3
Chrysomyia megacephala	18	L2	3	3
Chrysomyia megacephala	18	L2	3	3
Chrysomyia megacephala	18	L2	3	3
Chrysomyia megacephala	18	L2	3	3
Chrysomyia megacephala	18	L2	4	3
Chrysomyia megacephala	18	L2	4	3
Chrysomyia megacephala	18	L2	4	3
Chrysomyia megacephala	18	L2	4	3
Chrysomyia megacephala	18	L2	4	3
Chrysomyia megacephala	18	L2	5	2
Chrysomyia megacephala	18	L2	5	2
Chrysomyia megacephala	18	L2	5	2
Chrysomyia megacephala	18	L2	5	2
Chrysomyia megacephala	18	L2	5	2
Chrysomyia megacephala	18	L2	6	2
Chrysomyia megacephala	18	L2	6	2
Chrysomyia megacephala	18	L2	6	2
Chrysomyia megacephala	18	L2	6	2
Chrysomyia megacephala	18	L2	6	2
Chrysomyia megacephala	18	L2	7	2
Chrysomyia megacephala	18	L2	7	2
Chrysomyia megacephala	18	L2	7	2
Chrysomyia megacephala	18	L2	7	2
Chrysomyia megacephala	18	L2	7	2
Chrysomyia megacephala	18	L2	8	2
Chrysomyia megacephala	18	L2	8	2
Chrysomyia megacephala	18	L2	8	2
Chrysomyia megacephala	18	L2	8	2
Chrysomyia megacephala	18	L2	8	2
Chrysomyia megacephala	18	L2	9	2
Chrysomyia megacephala	18	L2	9	2
Chrysomyia megacephala	18	L2	9	2
Chrysomyia megacephala	18	L2	9	2
Chrysomyia megacephala	18	L2	9	2
Chrysomyia megacephala	18	L2	10	3
Chrysomyia megacephala	18	L2	10	3
Chrysomyia megacephala	18	L2	10	3
Chrysomyia megacephala	18	L2	10	3
Chrysomyia megacephala	18	L2	10	3
Chrysomyia megacephala	18	L3	1	11
Chrysomyia megacephala	18	L3	1	11
Chrysomyia megacephala	18	L3	1	11
Chrysomyia megacephala	18	L3	1	11
Chrysomyia megacephala	18	L3	1	11
Chrysomyia megacephala	18	L3	2	10
Chrysomyia megacephala	18	L3	2	10
Chrysomyia megacephala	18	L3	2	10
Chrysomyia megacephala	18	L3	2	10
Chrysomyia megacephala	18	L3	2	10
Chrysomyia megacephala	18	L3	3	9
Chrysomyia megacephala	18	L3	3	9
Chrysomyia megacephala	18	L3	3	9
Chrysomyia megacephala	18	L3	3	9
Chrysomyia megacephala	18	L3	3	9
Chrysomyia megacephala	18	L3	4	9
Chrysomyia megacephala	18	L3	4	9
Chrysomyia megacephala	18	L3	4	9
Chrysomyia megacephala	18	L3	4	9
Chrysomyia megacephala	18	L3	4	9
Chrysomyia megacephala	18	L3	5	11
Chrysomyia megacephala	18	L3	5	11
Chrysomyia megacephala	18	L3	5	11
Chrysomyia megacephala	18	L3	5	11
Chrysomyia megacephala	18	L3	5	11
Chrysomyia megacephala	18	L3	6	11
Chrysomyia megacephala	18	L3	6	11
Chrysomyia megacephala	18	L3	6	11
Chrysomyia megacephala	18	L3	6	11
Chrysomyia megacephala	18	L3	6	11
Chrysomyia megacephala	18	L3	7	10
Chrysomyia megacephala	18	L3	7	10
Chrysomyia megacephala	18	L3	7	10
Chrysomyia megacephala	18	L3	7	10
Chrysomyia megacephala	18	L3	7	10
Chrysomyia megacephala	18	L3	8	10
Chrysomyia megacephala	18	L3	8	10
Chrysomyia megacephala	18	L3	8	10
Chrysomyia megacephala	18	L3	8	10
Chrysomyia megacephala	18	L3	8	10
Chrysomyia megacephala	18	L3	9	11
Chrysomyia megacephala	18	L3	9	11
Chrysomyia megacephala	18	L3	9	11
Chrysomyia megacephala	18	L3	9	11
Chrysomyia megacephala	18	L3	9	11
Chrysomyia megacephala	18	L3	10	11
Chrysomyia megacephala	18	L3	10	11
Chrysomyia megacephala	18	L3	10	11
Chrysomyia megacephala	18	L3	10	11
Chrysomyia megacephala	18	L3	10	11
Chrysomyia megacephala	18	L3F	1	7
Chrysomyia megacephala	18	L3F	1	7
Chrysomyia megacephala	18	L3F	1	7
Chrysomyia megacephala	18	L3F	1	7
Chrysomyia megacephala	18	L3F	1	7
Chrysomyia megacephala	18	L3F	2	7
Chrysomyia megacephala	18	L3F	2	7
Chrysomyia megacephala	18	L3F	2	7
Chrysomyia megacephala	18	L3F	2	7
Chrysomyia megacephala	18	L3F	2	7
Chrysomyia megacephala	18	L3F	3	6
Chrysomyia megacephala	18	L3F	3	6
Chrysomyia megacephala	18	L3F	3	6
Chrysomyia megacephala	18	L3F	3	6
Chrysomyia megacephala	18	L3F	3	6
Chrysomyia megacephala	18	L3F	4	6
Chrysomyia megacephala	18	L3F	4	6
Chrysomyia megacephala	18	L3F	4	6
Chrysomyia megacephala	18	L3F	4	6
Chrysomyia megacephala	18	L3F	4	6
Chrysomyia megacephala	18	L3F	5	7
Chrysomyia megacephala	18	L3F	5	7
Chrysomyia megacephala	18	L3F	5	7
Chrysomyia megacephala	18	L3F	5	7
Chrysomyia megacephala	18	L3F	5	7
Chrysomyia megacephala	18	L3F	6	7
Chrysomyia megacephala	18	L3F	6	7
Chrysomyia megacephala	18	L3F	6	7
Chrysomyia megacephala	18	L3F	6	7
Chrysomyia megacephala	18	L3F	6	7
Chrysomyia megacephala	18	L3F	7	7
Chrysomyia megacephala	18	L3F	7	7
Chrysomyia megacephala	18	L3F	7	7
Chrysomyia megacephala	18	L3F	7	7
Chrysomyia megacephala	18	L3F	7	7
Chrysomyia megacephala	18	L3F	8	7
Chrysomyia megacephala	18	L3F	8	7
Chrysomyia megacephala	18	L3F	8	7
Chrysomyia megacephala	18	L3F	8	7
Chrysomyia megacephala	18	L3F	8	7
Chrysomyia megacephala	18	L3F	9	7
Chrysomyia megacephala	18	L3F	9	7
Chrysomyia megacephala	18	L3F	9	7
Chrysomyia megacephala	18	L3F	9	7
Chrysomyia megacephala	18	L3F	9	7
Chrysomyia megacephala	18	L3F	10	7
Chrysomyia megacephala	18	L3F	10	7
Chrysomyia megacephala	18	L3F	10	7
Chrysomyia megacephala	18	L3F	10	7
Chrysomyia megacephala	18	L3F	10	7
Chrysomyia megacephala	18	L3P	1	4
Chrysomyia megacephala	18	L3P	1	4
Chrysomyia megacephala	18	L3P	1	4
Chrysomyia megacephala	18	L3P	1	4
Chrysomyia megacephala	18	L3P	1	4
Chrysomyia megacephala	18	L3P	2	3
Chrysomyia megacephala	18	L3P	2	3
Chrysomyia megacephala	18	L3P	2	3
Chrysomyia megacephala	18	L3P	2	3
Chrysomyia megacephala	18	L3P	2	3
Chrysomyia megacephala	18	L3P	3	3
Chrysomyia megacephala	18	L3P	3	3
Chrysomyia megacephala	18	L3P	3	3
Chrysomyia megacephala	18	L3P	3	3
Chrysomyia megacephala	18	L3P	3	3
Chrysomyia megacephala	18	L3P	4	3
Chrysomyia megacephala	18	L3P	4	3
Chrysomyia megacephala	18	L3P	4	3
Chrysomyia megacephala	18	L3P	4	3
Chrysomyia megacephala	18	L3P	4	3
Chrysomyia megacephala	18	L3P	5	4
Chrysomyia megacephala	18	L3P	5	4
Chrysomyia megacephala	18	L3P	5	4
Chrysomyia megacephala	18	L3P	5	4
Chrysomyia megacephala	18	L3P	5	4
Chrysomyia megacephala	18	L3P	6	4
Chrysomyia megacephala	18	L3P	6	4
Chrysomyia megacephala	18	L3P	6	4
Chrysomyia megacephala	18	L3P	6	4
Chrysomyia megacephala	18	L3P	6	4
Chrysomyia megacephala	18	L3P	7	3
Chrysomyia megacephala	18	L3P	7	3
Chrysomyia megacephala	18	L3P	7	3
Chrysomyia megacephala	18	L3P	7	3
Chrysomyia megacephala	18	L3P	7	3
Chrysomyia megacephala	18	L3P	8	3
Chrysomyia megacephala	18	L3P	8	3
Chrysomyia megacephala	18	L3P	8	3
Chrysomyia megacephala	18	L3P	8	3
Chrysomyia megacephala	18	L3P	8	3
Chrysomyia megacephala	18	L3P	9	4
Chrysomyia megacephala	18	L3P	9	4
Chrysomyia megacephala	18	L3P	9	4
Chrysomyia megacephala	18	L3P	9	4
Chrysomyia megacephala	18	L3P	9	4
Chrysomyia megacephala	18	L3P	10	4
Chrysomyia megacephala	18	L3P	10	4
Chrysomyia megacephala	18	L3P	10	4
Chrysomyia megacephala	18	L3P	10	4
Chrysomyia megacephala	18	L3P	10	4
Chrysomyia megacephala	18	Larva	1	16
Chrysomyia megacephala	18	Larva	1	16
Chrysomyia megacephala	18	Larva	1	16
Chrysomyia megacephala	18	Larva	1	16
Chrysomyia megacephala	18	Larva	1	16
Chrysomyia megacephala	18	Larva	2	15
Chrysomyia megacephala	18	Larva	2	15
Chrysomyia megacephala	18	Larva	2	15
Chrysomyia megacephala	18	Larva	2	15
Chrysomyia megacephala	18	Larva	2	15
Chrysomyia megacephala	18	Larva	3	14
Chrysomyia megacephala	18	Larva	3	14
Chrysomyia megacephala	18	Larva	3	14
Chrysomyia megacephala	18	Larva	3	14
Chrysomyia megacephala	18	Larva	3	14
Chrysomyia megacephala	18	Larva	4	14
Chrysomyia megacephala	18	Larva	4	14
Chrysomyia megacephala	18	Larva	4	14
Chrysomyia megacephala	18	Larva	4	14
Chrysomyia megacephala	18	Larva	4	14
Chrysomyia megacephala	18	Larva	5	15
Chrysomyia megacephala	18	Larva	5	15
Chrysomyia megacephala	18	Larva	5	15
Chrysomyia megacephala	18	Larva	5	15
Chrysomyia megacephala	18	Larva	5	15
Chrysomyia megacephala	18	Larva	6	15
Chrysomyia megacephala	18	Larva	6	15
Chrysomyia megacephala	18	Larva	6	15
Chrysomyia megacephala	18	Larva	6	15
Chrysomyia megacephala	18	Larva	6	15
Chrysomyia megacephala	18	Larva	7	14
Chrysomyia megacephala	18	Larva	7	14
Chrysomyia megacephala	18	Larva	7	14
Chrysomyia megacephala	18	Larva	7	14
Chrysomyia megacephala	18	Larva	7	14
Chrysomyia megacephala	18	Larva	8	14
Chrysomyia megacephala	18	Larva	8	14
Chrysomyia megacephala	18	Larva	8	14
Chrysomyia megacephala	18	Larva	8	14
Chrysomyia megacephala	18	Larva	8	14
Chrysomyia megacephala	18	Larva	9	15
Chrysomyia megacephala	18	Larva	9	15
Chrysomyia megacephala	18	Larva	9	15
Chrysomyia megacephala	18	Larva	9	15
Chrysomyia megacephala	18	Larva	9	15
Chrysomyia megacephala	18	Larva	10	16
Chrysomyia megacephala	18	Larva	10	16
Chrysomyia megacephala	18	Larva	10	16
Chrysomyia megacephala	18	Larva	10	16
Chrysomyia megacephala	18	Larva	10	16
Chrysomyia megacephala	18	O - P	1	18
Chrysomyia megacephala	18	O - P	1	18
Chrysomyia megacephala	18	O - P	1	18
Chrysomyia megacephala	18	O - P	1	18
Chrysomyia megacephala	18	O - P	1	18
Chrysomyia megacephala	18	O - P	2	17
Chrysomyia megacephala	18	O - P	2	17
Chrysomyia megacephala	18	O - P	2	17
Chrysomyia megacephala	18	O - P	2	17
Chrysomyia megacephala	18	O - P	2	17
Chrysomyia megacephala	18	O - P	3	16
Chrysomyia megacephala	18	O - P	3	16
Chrysomyia megacephala	18	O - P	3	16
Chrysomyia megacephala	18	O - P	3	16
Chrysomyia megacephala	18	O - P	3	16
Chrysomyia megacephala	18	O - P	4	16
Chrysomyia megacephala	18	O - P	4	16
Chrysomyia megacephala	18	O - P	4	16
Chrysomyia megacephala	18	O - P	4	16
Chrysomyia megacephala	18	O - P	4	16
Chrysomyia megacephala	18	O - P	5	17
Chrysomyia megacephala	18	O - P	5	17
Chrysomyia megacephala	18	O - P	5	17
Chrysomyia megacephala	18	O - P	5	17
Chrysomyia megacephala	18	O - P	5	17
Chrysomyia megacephala	18	O - P	6	17
Chrysomyia megacephala	18	O - P	6	17
Chrysomyia megacephala	18	O - P	6	17
Chrysomyia megacephala	18	O - P	6	17
Chrysomyia megacephala	18	O - P	6	17
Chrysomyia megacephala	18	O - P	7	16
Chrysomyia megacephala	18	O - P	7	16
Chrysomyia megacephala	18	O - P	7	16
Chrysomyia megacephala	18	O - P	7	16
Chrysomyia megacephala	18	O - P	7	16
Chrysomyia megacephala	18	O - P	8	16
Chrysomyia megacephala	18	O - P	8	16
Chrysomyia megacephala	18	O - P	8	16
Chrysomyia megacephala	18	O - P	8	16
Chrysomyia megacephala	18	O - P	8	16
Chrysomyia megacephala	18	O - P	9	17
Chrysomyia megacephala	18	O - P	9	17
Chrysomyia megacephala	18	O - P	9	17
Chrysomyia megacephala	18	O - P	9	17
Chrysomyia megacephala	18	O - P	9	17
Chrysomyia megacephala	18	O - P	10	18
Chrysomyia megacephala	18	O - P	10	18
Chrysomyia megacephala	18	O - P	10	18
Chrysomyia megacephala	18	O - P	10	18
Chrysomyia megacephala	18	O - P	10	18
Chrysomyia megacephala	18	PUPA	1	9
Chrysomyia megacephala	18	PUPA	1	9
Chrysomyia megacephala	18	PUPA	1	9
Chrysomyia megacephala	18	PUPA	1	9
Chrysomyia megacephala	18	PUPA	1	9
Chrysomyia megacephala	18	PUPA	2	10
Chrysomyia megacephala	18	PUPA	2	10
Chrysomyia megacephala	18	PUPA	2	10
Chrysomyia megacephala	18	PUPA	2	10
Chrysomyia megacephala	18	PUPA	2	10
Chrysomyia megacephala	18	PUPA	3	11
Chrysomyia megacephala	18	PUPA	3	11
Chrysomyia megacephala	18	PUPA	3	11
Chrysomyia megacephala	18	PUPA	3	11
Chrysomyia megacephala	18	PUPA	3	11
Chrysomyia megacephala	18	PUPA	4	10
Chrysomyia megacephala	18	PUPA	4	10
Chrysomyia megacephala	18	PUPA	4	10
Chrysomyia megacephala	18	PUPA	4	10
Chrysomyia megacephala	18	PUPA	4	10
Chrysomyia megacephala	18	PUPA	5	10
Chrysomyia megacephala	18	PUPA	5	10
Chrysomyia megacephala	18	PUPA	5	10
Chrysomyia megacephala	18	PUPA	5	10
Chrysomyia megacephala	18	PUPA	5	10
Chrysomyia megacephala	18	PUPA	6	9
Chrysomyia megacephala	18	PUPA	6	9
Chrysomyia megacephala	18	PUPA	6	9
Chrysomyia megacephala	18	PUPA	6	9
Chrysomyia megacephala	18	PUPA	6	9
Chrysomyia megacephala	18	PUPA	7	10
Chrysomyia megacephala	18	PUPA	7	10
Chrysomyia megacephala	18	PUPA	7	10
Chrysomyia megacephala	18	PUPA	7	10
Chrysomyia megacephala	18	PUPA	7	10
Chrysomyia megacephala	18	PUPA	8	11
Chrysomyia megacephala	18	PUPA	8	11
Chrysomyia megacephala	18	PUPA	8	11
Chrysomyia megacephala	18	PUPA	8	11
Chrysomyia megacephala	18	PUPA	8	11
Chrysomyia megacephala	18	PUPA	9	10
Chrysomyia megacephala	18	PUPA	9	10
Chrysomyia megacephala	18	PUPA	9	10
Chrysomyia megacephala	18	PUPA	9	10
Chrysomyia megacephala	18	PUPA	9	10
Chrysomyia megacephala	18	PUPA	10	9
Chrysomyia megacephala	18	PUPA	10	9
Chrysomyia megacephala	18	PUPA	10	9
Chrysomyia megacephala	18	PUPA	10	9
Chrysomyia megacephala	18	PUPA	10	9
Chrysomyia megacephala	18	TOTAL	1	27
Chrysomyia megacephala	18	TOTAL	1	27
Chrysomyia megacephala	18	TOTAL	1	27
Chrysomyia megacephala	18	TOTAL	1	27
Chrysomyia megacephala	18	TOTAL	1	27
Chrysomyia megacephala	18	TOTAL	2	27
Chrysomyia megacephala	18	TOTAL	2	27
Chrysomyia megacephala	18	TOTAL	2	27
Chrysomyia megacephala	18	TOTAL	2	27
Chrysomyia megacephala	18	TOTAL	2	27
Chrysomyia megacephala	18	TOTAL	3	27
Chrysomyia megacephala	18	TOTAL	3	27
Chrysomyia megacephala	18	TOTAL	3	27
Chrysomyia megacephala	18	TOTAL	3	27
Chrysomyia megacephala	18	TOTAL	3	27
Chrysomyia megacephala	18	TOTAL	4	26
Chrysomyia megacephala	18	TOTAL	4	26
Chrysomyia megacephala	18	TOTAL	4	26
Chrysomyia megacephala	18	TOTAL	4	26
Chrysomyia megacephala	18	TOTAL	4	26
Chrysomyia megacephala	18	TOTAL	5	27
Chrysomyia megacephala	18	TOTAL	5	27
Chrysomyia megacephala	18	TOTAL	5	27
Chrysomyia megacephala	18	TOTAL	5	27
Chrysomyia megacephala	18	TOTAL	5	27
Chrysomyia megacephala	18	TOTAL	6	26
Chrysomyia megacephala	18	TOTAL	6	26
Chrysomyia megacephala	18	TOTAL	6	26
Chrysomyia megacephala	18	TOTAL	6	26
Chrysomyia megacephala	18	TOTAL	6	26
Chrysomyia megacephala	18	TOTAL	7	26
Chrysomyia megacephala	18	TOTAL	7	26
Chrysomyia megacephala	18	TOTAL	7	26
Chrysomyia megacephala	18	TOTAL	7	26
Chrysomyia megacephala	18	TOTAL	7	26
Chrysomyia megacephala	18	TOTAL	8	27
Chrysomyia megacephala	18	TOTAL	8	27
Chrysomyia megacephala	18	TOTAL	8	27
Chrysomyia megacephala	18	TOTAL	8	27
Chrysomyia megacephala	18	TOTAL	8	27
Chrysomyia megacephala	18	TOTAL	9	27
Chrysomyia megacephala	18	TOTAL	9	27
Chrysomyia megacephala	18	TOTAL	9	27
Chrysomyia megacephala	18	TOTAL	9	27
Chrysomyia megacephala	18	TOTAL	9	27
Chrysomyia megacephala	18	TOTAL	10	27
Chrysomyia megacephala	18	TOTAL	10	27
Chrysomyia megacephala	18	TOTAL	10	27
Chrysomyia megacephala	18	TOTAL	10	27
[truncated: 1,001 more rows]
