# Supplementary material for: Dietary and competition effects on life history attributes of Chrysomya megacephala and Lucilia sericata (Diptera: Calliphoridae) in south-west Europe
Source: Int J Legal Med. 2025 Jan 23;139(3):1423–36. doi: 10.1007/s00414-025-03425-1 (PMC12003503; doi:10.1007/s00414-025-03425-1)
Supplement: Supplementary file 3 — Supplementary Material 3 [file 414_2025_3425_MOESM3_ESM.xls]

## Sheet: CRECIMIENTO
ESPECIE	medio	DIA de larva	REPLICA	LONGITUD
LS	liver	1	1	2.8			A cada temperatura, cada día, en cada réplica de 100 larvas, seleccionaba 5 larvas grandes, apuntaba el estado de desarrollo, la longitud y el peso
LS	liver	1	1	2.9			Si comienza en DIA: 2 es porq los DIAS 0 y 1 eran todavía huevo
LS	liver	1	1	2.8			L1: larva del primer estadio larval (1 solo par de espiráculos)
LS	liver	1	2	2.7			L2: larva del segundo estadio larval (2 pares de espiráculos)
LS	liver	1	2	2.3			L3: larva del tercer estadio larval (3 pares de espiráculos)
LS	liver	1	2	2.8			L3F: larva del tercer estadio larval que esta comiendo
LS	liver	1	3	2.8			L3P: larva del tercer estadio larval que ya dejo de comer y va a pupar
LS	liver	1	3	2.5			/: esto es que en esa réplica ya no habían larvas sino pupas; las pupas no se midieron ni pesaron
LS	liver	1	3	2.4
LS	meat	1	1	2.9
LS	meat	1	1	3.1
LS	meat	1	1	3
LS	meat	1	2	2.9
LS	meat	1	2	3
LS	meat	1	2	3.1
LS	meat	1	3	3
LS	meat	1	3	2.9
LS	meat	1	3	2.7
LS	liver	2	1	5.6
LS	liver	2	1	7.5
LS	liver	2	1	6.3
LS	liver	2	2	7
LS	liver	2	2	5.9
LS	liver	2	2	6.6
LS	liver	2	3	4.9
LS	liver	2	3	6.3
LS	liver	2	3	6.9
LS	meat	2	1	7.6
LS	meat	2	1	7.9
LS	meat	2	1	8.1
LS	meat	2	2	6.4
LS	meat	2	2	8
LS	meat	2	2	7.6
LS	meat	2	3	5.6
LS	meat	2	3	7.2
LS	meat	2	3	7.4
LS	liver	3	1	12.1
LS	liver	3	1	12
LS	liver	3	1	11.9
LS	liver	3	2	11.3
LS	liver	3	2	12.3
LS	liver	3	2	11.1
LS	liver	3	3	11.8
LS	liver	3	3	10
LS	liver	3	3	11.3
LS	meat	3	1	14
LS	meat	3	1	13.9
LS	meat	3	1	14.3
LS	meat	3	2	14.6
LS	meat	3	2	13.6
LS	meat	3	2	13.3
LS	meat	3	3	13.3
LS	meat	3	3	13.8
LS	meat	3	3	14.4
LS	liver	4	1	15.8
LS	liver	4	1	15.8
LS	liver	4	1	16
LS	liver	4	2	15.2
LS	liver	4	2	15.8
LS	liver	4	2	15.5
LS	liver	4	3	14
LS	liver	4	3	15
LS	liver	4	3	13
LS	meat	4	1	17.6
LS	meat	4	1	17.3
LS	meat	4	1	16.7
LS	meat	4	2	18.1
LS	meat	4	2	17.8
LS	meat	4	2	17.7
LS	meat	4	3	15.2
LS	meat	4	3	17.2
LS	meat	4	3	16.1
LS	liver	5	1	10.4
LS	liver	5	1	15.9
LS	liver	5	1	16
LS	liver	5	2	12.7
LS	liver	5	2	14.5
LS	liver	5	2	13.8
LS	liver	5	2	15.9
LS	liver	5	2	17
LS	liver	5	2	16.4
LS	liver	5	3	15.7
LS	liver	5	3	16.3
LS	liver	5	3	16.6
LS	meat	5	1	16
LS	meat	5	1	16.3
LS	meat	5	1	17.2
LS	meat	5	2	17.1
LS	meat	5	2	15.4
LS	meat	5	2	16.5
LS	meat	5	3	17.9
LS	meat	5	3	17
LS	meat	5	3	17.7
LS	liver	6	1	15.4
LS	liver	6	1	15.1
LS	liver	6	1	17.9
LS	liver	6	1	16.1
LS	liver	6	2	16
LS	liver	6	2	15.8
LS	liver	6	2	17.3
LS	liver	6	2	15.9
LS	liver	6	3	15
LS	liver	6	3	15.8
LS	liver	6	3	15.3
LS	liver	6	3	17.5
LS	meat	6	1	13
LS	meat	6	1	14.8
LS	meat	6	1	17
LS	meat	6	1	16.3
LS	meat	6	2	14.3
LS	meat	6	2	14.6
LS	meat	6	2	15.8
LS	meat	6	2	15.9
LS	meat	6	3	15
LS	meat	6	3	16
LS	meat	6	3	15.9
LS	meat	6	3	16.2
LS	liver	7	1	16.3
LS	liver	7	1	15.9
LS	liver	7	1	16.2
LS	liver	7	2	14
LS	liver	7	2	14.3
LS	liver	7	2	14.6
LS	liver	7	3	15.1
LS	liver	7	3	15.8
LS	liver	7	3	15.9
LS	meat	7	1	15.3
LS	meat	7	1	16
LS	meat	7	1	15
LS	meat	7	2	14
LS	meat	7	2	14.9
LS	meat	7	2	13
LS	meat	7	3	12
LS	meat	7	3	14.7
LS	meat	7	3	13.2
LS	liver	8	1	16.6
LS	liver	8	1	16
LS	liver	8	1	16.2
LS	liver	8	2	15.6
LS	liver	8	2	15
LS	liver	8	2	16.5
LS	meat	8	1	14
LS	meat	8	1	13.5
LS	meat	8	1	13
CM	liver	1	1	4.7
CM	liver	1	1	5
CM	liver	1	1	3.9
CM	liver	1	1	3.3
CM	liver	1	1	2.8
CM	meat	1	1	4.7
CM	meat	1	1	4.5
CM	meat	1	1	3.8
CM	meat	1	1	3.7
CM	meat	1	1	5.9
CM	liver	1	2	5.1
CM	liver	1	2	3.8
CM	liver	1	2	5.3
CM	liver	1	2	4.9
CM	liver	1	2	4
CM	meat	1	2	6
CM	meat	1	2	5
CM	meat	1	2	4.2
CM	meat	1	2	3.9
CM	meat	1	2	4.2
CM	liver	1	3	4.9
CM	liver	1	3	4.9
CM	liver	1	3	4.9
CM	liver	1	3	3.7
CM	liver	1	3	4.8
CM	meat	1	3	5.1
CM	meat	1	3	5.2
CM	meat	1	3	5.8
CM	meat	1	3	5.2
CM	meat	1	3	4.9
CM	liver	2	1	6.5
CM	liver	2	1	4.5
CM	liver	2	1	5.8
CM	liver	2	1	6.1
CM	liver	2	1	6
CM	meat	2	1	8.4
CM	meat	2	1	9
CM	meat	2	1	8.6
CM	meat	2	1	8.2
CM	meat	2	1	4.7
CM	liver	2	2	7.8
CM	liver	2	2	6.9
CM	liver	2	2	6.6
CM	liver	2	2	6.3
CM	liver	2	2	5.2
CM	meat	2	2	9.2
CM	meat	2	2	4
CM	meat	2	2	8
CM	meat	2	2	9
CM	meat	2	2	8.3
CM	liver	2	3	6.3
CM	liver	2	3	6.6
CM	liver	2	3	6.9
CM	liver	2	3	6.2
CM	liver	2	3	7.1
CM	meat	2	3	8.4
CM	meat	2	3	9.4
CM	meat	2	3	8.9
CM	meat	2	3	10
CM	meat	2	3	6.3
CM	liver	3	1	9.7
CM	liver	3	1	13
CM	liver	3	1	9
CM	liver	3	1	8.8
CM	liver	3	1	7.6
CM	meat	3	1	18
CM	meat	3	1	18.1
CM	meat	3	1	15
CM	meat	3	1	17
CM	meat	3	1	17.6
CM	liver	3	2	12.2
CM	liver	3	2	13.8
CM	liver	3	2	11.3
CM	liver	3	2	14
CM	liver	3	2	11
CM	meat	3	2	18.8
CM	meat	3	2	13.8
CM	meat	3	2	16.4
CM	meat	3	2	17
CM	meat	3	2	16.5
CM	liver	3	3	11.1
CM	liver	3	3	13.2
CM	liver	3	3	7.2
CM	liver	3	3	13.6
CM	liver	3	3	10.5
CM	meat	3	3	14.7
CM	meat	3	3	15.9
CM	meat	3	3	17.4
CM	meat	3	3	18.1
CM	meat	3	3	18
CM	liver	4	1	15.8		11.474	4.32708	#DIV/0!	#DIV/0!
CM	liver	4	1	15.3
CM	liver	4	1	15.7
CM	liver	4	1	7
CM	liver	4	1	7.4
CM	liver	4	1	11.7
CM	meat	4	1	17
CM	meat	4	1	17.6
CM	meat	4	1	17.3
CM	meat	4	1	16.4
CM	meat	4	1	15.6
CM	meat	4	1	15.1
CM	liver	4	2	14
CM	liver	4	2	14.7
CM	liver	4	2	15.6
CM	liver	4	2	8
CM	liver	4	2	14.7
CM	liver	4	2	8
CM	meat	4	2	12.5
CM	meat	4	2	17.2
CM	meat	4	2	16
CM	meat	4	2	15.9
CM	meat	4	2	14.2
CM	meat	4	2	14.6
CM	liver	4	3	16.4
CM	liver	4	3	16
CM	liver	4	3	14.8
CM	liver	4	3	16
CM	liver	4	3	17
CM	meat	4	3	15.6
CM	meat	4	3	14.6
CM	meat	4	3	16
CM	meat	4	3	14
CM	meat	4	3	13.7
CM	meat	4	3	11.8
CM	liver	5	1	13.7
CM	liver	5	1	15.3
CM	liver	5	1	13.7
CM	liver	5	1	12
CM	liver	5	1	13.6
CM	liver	5	2	16
CM	liver	5	2	15.4
CM	liver	5	2	15.6
CM	liver	5	2	15
CM	liver	5	2	16.5
CM	liver	5	3	15.4
CM	liver	5	3	16.3
CM	liver	5	3	14.4
CM	liver	5	3	14.7
CM	liver	5	3	14.8
